# Supplementary material for: Bis(1-benzyl­piperazine-1,4-diium) hexa­chloridocadmate(II) dihydrate
Source: Acta Crystallogr Sect E Struct Rep Online. 2010 Jul 7;66(Pt 8):m895. doi: 10.1107/S1600536810026073 (PMC3007331; doi:10.1107/S1600536810026073)
Supplement: Supplementary file 1 [file e-66-0m895-sup1.cif]

##############################################################################
###                                                                        ###
###        Electronic paper (Acta Crystallographica Section E)             ###
###                                                                        ###
##############################################################################
#                                                                            #
# This CIF contains the data in a paper accepted for publication in Acta     #
# Crystallographica Section E. It conforms to the requirements of Notes      #
# for Authors for Section E, and has been peer reviewed under the auspices   #
# of the IUCr Commission on Journals.                                        #
#                                                                            #
# Full details of the Crystallographic Information File format               #
# are given in the paper "The Crystallographic Information File (CIF):       #
# a New Standard Archive File for Crystallography" by S. R. Hall, F. H.      #
# Allen and I. D. Brown [Acta Cryst. (1991), A47, 655-685].                  #
#                                                                            #
# The current version of the core CIF dictionary is obtainable from          #
# ftp://ftp.iucr.org/pub/cif_core.dic. The current version number is 2.4.    #
#                                                                            #
# Software is freely available for graphical display of the structure(s) in  #
# this CIF.  For information consult the CIF home page http://www.iucr.org/  #
# cif/home.html                                                              #
#                                                                            #
# This file may be used for bona fide research purposes within the           #
# scientific community so long as proper attribution is given to the journal # 
# article from which it was obtained.                                        #
#                                                                            #
##############################################################################
                                             
data_global
_audit_creation_method     CRYSTALS_ver_12.87
_journal_date_recd_electronic     2010-06-30
_journal_date_accepted     2010-07-01
_journal_name_full     'Acta Crystallographica, Section E'
_journal_year     2010
_journal_volume     66
_journal_issue      8
_journal_page_first     m895
_journal_page_last     m895
_journal_paper_category     QM
_journal_coeditor_code     HB5541
_publ_contact_author_name     'Cherif Ben Nasr'
_publ_contact_author_address
; Laboratoire de Chimie des mat\'eriaux
  Facult\'e des Sciences de Bizerte
  7021 Zarzouna
  Tunisie
;
_publ_contact_author_email     cherif_bennasr@yahoo.fr
_publ_contact_author_fax     ?
_publ_contact_author_phone     ?
_publ_section_title
;
Bis(1-benzylpiperazine-1,4-diium) hexachloridocadmate(II) dihydrate
;
loop_
    _publ_author_name
    _publ_author_footnote
    _publ_author_address
    'El Glaoui, Meher' .
; Laboratoire de Chimie des Mat\'eriaux
  Facult\'e des Sciences de Bizerte
  7021 Zarzouna
  Tunisia
;
    'Zeller, Matthias' .
;
 Youngstown State University,
 Department of Chemistry
 One University Plaza
 Youngstow
 Ohio 44555-3663
 USA
;
    'Jeanneau, Erwann' .
; Universti\'e Lyon1
  Centre de Diffractom\'etrie Henri Longchambon
  43 Boulevard du 11 Novembre 1918
  69622 Villeurbanne Cedex
  France
;
    'Ben Nasr, Cherif' .
; Laboratoire de Chimie des Mat\'eriaux
  Facult\'e des Sciences de Bizerte
  7021 Zarzouna
  Tunisia
;
data_I
_audit_creation_method     SHELXL-97
_chemical_name_systematic
;
Bis(1-benzylpiperazine-1,4-diium) hexachloridocadmate(II) dihydrate
;
_chemical_name_common     ?
_chemical_formula_moiety     'C22 H36 Cd Cl6 N4, 2(H2 O)'
_chemical_formula_sum     'C22 H40 Cd Cl6 N4 O2'
_chemical_formula_iupac     '(C11 H18 N2)2 [Cd Cl6], 2H2 O'
_chemical_formula_weight     717.68
_chemical_melting_point     ?
_symmetry_cell_setting     monoclinic
_symmetry_space_group_name_H-M     'P 21/c'
_symmetry_space_group_name_Hall     '-P 2ybc'
loop_
    _symmetry_equiv_pos_as_xyz
    'x, y, z'
    '-x, y+1/2, -z+1/2'
    '-x, -y, -z'
    'x, -y-1/2, z-1/2'
_cell_length_a     12.734(2)
_cell_length_b     9.1686(14)
_cell_length_c     13.216(2)
_cell_angle_alpha     90.00
_cell_angle_beta     103.249(3)
_cell_angle_gamma     90.00
_cell_volume     1502.0(4)
_cell_formula_units_Z     2
_cell_measurement_reflns_used     2788
_cell_measurement_theta_min     2.73
_cell_measurement_theta_max     30.99
_cell_measurement_temperature     100(2)
_exptl_crystal_description     plate
_exptl_crystal_colour     colourless
_exptl_crystal_size_max     0.55
_exptl_crystal_size_mid     0.45
_exptl_crystal_size_min     0.25
_exptl_crystal_density_diffrn     1.587
_exptl_crystal_density_meas     ?
_exptl_crystal_density_method     'not measured'
_exptl_crystal_F_000     732
_exptl_absorpt_coefficient_mu     1.288
_exptl_absorpt_correction_type     multi-scan
_exptl_absorpt_process_details     '(SADABS; Bruker, 2009)'
_exptl_absorpt_correction_T_min     0.6218
_exptl_absorpt_correction_T_max     0.7463
_exptl_special_details
;
;
_diffrn_ambient_temperature     100(2)
_diffrn_radiation_type     MoK\a
_diffrn_radiation_wavelength     0.71073
_diffrn_radiation_source     'fine-focus sealed tube'
_diffrn_radiation_monochromator     graphite
_diffrn_measurement_device_type     'Bruker SMART APEX CCD diffractometer'
_diffrn_measurement_method     '\w scans'
_diffrn_detector_area_resol_mean     ?
_diffrn_reflns_number     11244
_diffrn_reflns_av_R_equivalents     0.0162
_diffrn_reflns_av_sigmaI/netI     0.0197
_diffrn_reflns_theta_min     1.64
_diffrn_reflns_theta_max     31.29
_diffrn_reflns_theta_full     28.00
_diffrn_measured_fraction_theta_max     0.905
_diffrn_measured_fraction_theta_full     0.988
_diffrn_reflns_limit_h_min     -17
_diffrn_reflns_limit_h_max     18
_diffrn_reflns_limit_k_min     -12
_diffrn_reflns_limit_k_max     13
_diffrn_reflns_limit_l_min     -18
_diffrn_reflns_limit_l_max     19
_diffrn_standards_number     0
_diffrn_standards_interval_count     .
_diffrn_standards_interval_time     .
_diffrn_standards_decay_%     ?
_refine_special_details
;
Refinement of <i>F</i>^2^ against ALL reflections. The weighted <i>R</i>-factor
<i>wR</i> and goodness of fit <i>S</i> are based on <i>F</i>^2^, conventional
<i>R</i>-factors <i>R</i> are based on <i>F</i>, with <i>F</i> set to zero for
negative <i>F</i>^2^. The threshold expression of <i>F</i>^2^ >
\s(<i>F</i>^2^) is used only for calculating <i>R</i>-factors(gt) <i>etc</i>.
and is not relevant to the choice of reflections for refinement.
<i>R</i>-factors based on <i>F</i>^2^ are statistically about twice as large
as those based on <i>F</i>, and <i>R</i>- factors based on ALL data will be
even larger.
;
_reflns_number_total     4446
_reflns_number_gt     4123
_reflns_threshold_expression     I>2\s(I)
_refine_ls_structure_factor_coef     Fsqd
_refine_ls_matrix_type     full
_refine_ls_R_factor_all     0.0236
_refine_ls_R_factor_gt     0.0215
_refine_ls_wR_factor_gt     0.0554
_refine_ls_wR_factor_ref     0.0570
_refine_ls_goodness_of_fit_ref     1.074
_refine_ls_restrained_S_all     1.073
_refine_ls_number_reflns     4446
_refine_ls_number_parameters     172
_refine_ls_number_restraints     3
_refine_ls_hydrogen_treatment     mixed
_refine_ls_weighting_scheme     calc
_refine_ls_weighting_details
         'calc w=1/[\s^2^(Fo^2^)+(0.0269P)^2^+0.6306P] where P=(Fo^2^+2Fc^2^)/3'
_atom_sites_solution_hydrogens     geom
_atom_sites_solution_primary     direct
_atom_sites_solution_secondary     difmap
_refine_ls_shift/su_max     0.001
_refine_ls_shift/su_mean     0.000
_refine_diff_density_max     0.509
_refine_diff_density_min     -0.826
_refine_ls_extinction_method     none
_refine_ls_extinction_coef     ?
loop_
    _atom_type_symbol
    _atom_type_description
    _atom_type_scat_dispersion_real
    _atom_type_scat_dispersion_imag
    _atom_type_scat_source
    'C' 'C' 0.0033 0.0016
                         'International Tables Vol C Tables 4.2.6.8 and 6.1.1.4'
    'H' 'H' 0.0000 0.0000
                         'International Tables Vol C Tables 4.2.6.8 and 6.1.1.4'
    'N' 'N' 0.0061 0.0033
                         'International Tables Vol C Tables 4.2.6.8 and 6.1.1.4'
    'O' 'O' 0.0106 0.0060
                         'International Tables Vol C Tables 4.2.6.8 and 6.1.1.4'
    'Cl' 'Cl' 0.1484 0.1585
                         'International Tables Vol C Tables 4.2.6.8 and 6.1.1.4'
    'Cd' 'Cd' -0.8075 1.2024
                         'International Tables Vol C Tables 4.2.6.8 and 6.1.1.4'
_computing_data_collection     'APEX2 (Bruker, 2009)'
_computing_cell_refinement     'SAINT (Bruker, 2009)'
_computing_data_reduction     'SAINT (Bruker, 2009)'
_computing_structure_solution     'SHELXTL (Sheldrick, 2008)'
_computing_structure_refinement     'SHELXTL (Sheldrick, 2008)'
_computing_molecular_graphics     'DIAMOND (Brandenburg, 1998)'
_computing_publication_material     'SHELXTL (Sheldrick, 2008)'
loop_
    _atom_site_type_symbol
    _atom_site_label
    _atom_site_fract_x
    _atom_site_fract_y
    _atom_site_fract_z
    _atom_site_U_iso_or_equiv
    _atom_site_adp_type
    _atom_site_calc_flag
    _atom_site_refinement_flags
    _atom_site_occupancy
    _atom_site_disorder_assembly
    _atom_site_disorder_group
    C C1 0.03492(12) 0.81561(17) 0.11848(12) 0.0242(3) Uani d . 1 . .
    H H1C 0.0759 0.7794 0.0722 0.029 Uiso calc R 1 . .
    C C2 -0.07139(13) 0.85867(19) 0.08024(14) 0.0312(3) Uani d . 1 . .
    H H2 -0.1032 0.8503 0.0081 0.037 Uiso calc R 1 . .
    C C3 -0.13120(12) 0.91374(16) 0.14687(15) 0.0292(3) Uani d . 1 . .
    H H3 -0.2032 0.9457 0.1202 0.035 Uiso calc R 1 . .
    C C4 -0.08597(12) 0.92209(16) 0.25191(14) 0.0269(3) Uani d . 1 . .
    H H4 -0.1272 0.9588 0.2978 0.032 Uiso calc R 1 . .
    C C5 0.01972(11) 0.87702(15) 0.29110(12) 0.0213(3) Uani d . 1 . .
    H H5 0.0500 0.8814 0.3637 0.026 Uiso calc R 1 . .
    C C6 0.08142(10) 0.82535(13) 0.22417(11) 0.0164(2) Uani d . 1 . .
    C C7 0.19878(10) 0.78999(13) 0.26364(11) 0.0156(2) Uani d . 1 . .
    H H7A 0.2267 0.7431 0.2076 0.019 Uiso calc R 1 . .
    H H7B 0.2074 0.7203 0.3222 0.019 Uiso calc R 1 . .
    C C8 0.23911(10) 1.04936(12) 0.22283(10) 0.0125(2) Uani d . 1 . .
    H H8A 0.1609 1.0712 0.2067 0.015 Uiso calc R 1 . .
    H H8B 0.2591 1.0205 0.1575 0.015 Uiso calc R 1 . .
    C C9 0.30187(10) 1.18282(12) 0.26720(10) 0.0122(2) Uani d . 1 . .
    H H9A 0.2858 1.2635 0.2162 0.015 Uiso calc R 1 . .
    H H9B 0.2795 1.2138 0.3309 0.015 Uiso calc R 1 . .
    C C10 0.44650(10) 1.02741(13) 0.36618(10) 0.0120(2) Uani d . 1 . .
    H H10A 0.4307 1.0540 0.4337 0.014 Uiso calc R 1 . .
    H H10B 0.5244 1.0051 0.3782 0.014 Uiso calc R 1 . .
    C C11 0.38168(9) 0.89435(12) 0.32287(10) 0.0116(2) Uani d . 1 . .
    H H11A 0.4022 0.8627 0.2584 0.014 Uiso calc R 1 . .
    H H11B 0.3981 0.8137 0.3738 0.014 Uiso calc R 1 . .
    Cd Cd1 0.5000 0.5000 0.5000 0.01071(4) Uani d S 1 . .
    Cl Cl1 0.36321(2) 0.69672(3) 0.55240(2) 0.01362(6) Uani d . 1 . .
    Cl Cl2 0.59831(3) 0.49308(3) 0.69137(2) 0.01174(6) Uani d . 1 . .
    Cl Cl3 0.37573(2) 0.28368(3) 0.54229(2) 0.01263(6) Uani d . 1 . .
    N N1 0.26320(8) 0.92695(11) 0.29971(8) 0.01118(18) Uani d D 1 . .
    N N2 0.41977(8) 1.15258(10) 0.29270(8) 0.01172(19) Uani d . 1 . .
    H H2A 0.4565 1.2342 0.3221 0.014 Uiso calc R 1 . .
    H H2B 0.4416 1.1317 0.2326 0.014 Uiso calc R 1 . .
    O O1 0.23289(9) 0.99157(10) 0.49769(9) 0.0180(2) Uani d D 1 . .
    H H1 0.2483(14) 0.9558(19) 0.3591(12) 0.018(4) Uiso d D 1 . .
    H H1A 0.2690(17) 0.924(2) 0.5315(17) 0.044(6) Uiso d D 1 . .
    H H1B 0.2655(18) 1.066(2) 0.5229(18) 0.047(7) Uiso d D 1 . .
loop_
    _atom_site_aniso_label
    _atom_site_aniso_U_11
    _atom_site_aniso_U_22
    _atom_site_aniso_U_33
    _atom_site_aniso_U_12
    _atom_site_aniso_U_13
    _atom_site_aniso_U_23
    C1 0.0181(7) 0.0284(7) 0.0253(7) -0.0036(5) 0.0031(6) -0.0025(6)
    C2 0.0203(7) 0.0358(8) 0.0323(9) -0.0051(6) -0.0049(6) 0.0040(7)
    C3 0.0131(6) 0.0210(6) 0.0504(10) -0.0028(5) 0.0008(6) 0.0050(6)
    C4 0.0169(7) 0.0201(6) 0.0458(10) -0.0028(5) 0.0117(6) -0.0048(6)
    C5 0.0166(6) 0.0208(6) 0.0274(7) -0.0038(5) 0.0068(5) -0.0034(5)
    C6 0.0113(6) 0.0134(5) 0.0241(7) -0.0034(4) 0.0033(5) -0.0013(5)
    C7 0.0132(6) 0.0106(5) 0.0223(6) -0.0020(4) 0.0027(5) -0.0012(4)
    C8 0.0126(5) 0.0112(5) 0.0129(6) 0.0007(4) 0.0013(4) 0.0025(4)
    C9 0.0122(5) 0.0106(5) 0.0144(5) 0.0007(4) 0.0042(4) 0.0005(4)
    C10 0.0114(5) 0.0129(5) 0.0111(6) 0.0004(4) 0.0014(4) 0.0004(4)
    C11 0.0096(5) 0.0116(5) 0.0136(5) 0.0017(4) 0.0028(4) 0.0007(4)
    Cd1 0.01320(7) 0.00972(6) 0.00955(7) -0.00012(4) 0.00332(5) 0.00002(4)
    Cl1 0.01548(14) 0.01289(12) 0.01327(13) 0.00202(10) 0.00489(11) 0.00058(10)
    Cl2 0.01277(14) 0.01112(12) 0.01138(14) -0.00071(8) 0.00289(11) 0.00010(9)
    Cl3 0.01428(13) 0.01192(12) 0.01209(13) -0.00170(9) 0.00382(10) -0.00078(9)
    N1 0.0112(5) 0.0100(4) 0.0127(5) -0.0004(3) 0.0032(4) 0.0003(4)
    N2 0.0119(5) 0.0110(4) 0.0131(5) -0.0008(3) 0.0046(4) -0.0005(4)
    O1 0.0185(5) 0.0165(4) 0.0190(5) 0.0001(3) 0.0046(4) -0.0001(3)
_geom_special_details
;
All e.s.d.'s (except the e.s.d. in the dihedral angle between two l.s. planes)
are estimated using the full covariance matrix. The cell e.s.d.'s are taken
into account individually in the estimation of e.s.d.'s in distances, angles
and torsion angles; correlations between e.s.d.'s in cell parameters are only
used when they are defined by crystal symmetry. An approximate (isotropic)
treatment of cell e.s.d.'s is used for estimating e.s.d.'s involving l.s.
planes.
;
loop_
    _geom_bond_atom_site_label_1
    _geom_bond_atom_site_label_2
    _geom_bond_site_symmetry_2
    _geom_bond_distance
    _geom_bond_publ_flag
    C1 C2 . 1.389(2) ?
    C1 C6 . 1.390(2) ?
    C1 H1C . 0.9500 ?
    C2 C3 . 1.385(3) ?
    C2 H2 . 0.9500 ?
    C3 C4 . 1.378(3) ?
    C3 H3 . 0.9500 ?
    C4 C5 . 1.390(2) ?
    C4 H4 . 0.9500 ?
    C5 C6 . 1.3938(19) ?
    C5 H5 . 0.9500 ?
    C6 C7 . 1.5012(18) ?
    C7 N1 . 1.5158(15) ?
    C7 H7A . 0.9900 ?
    C7 H7B . 0.9900 ?
    C8 N1 . 1.4978(15) ?
    C8 C9 . 1.5051(16) ?
    C8 H8A . 0.9900 ?
    C8 H8B . 0.9900 ?
    C9 N2 . 1.4875(15) ?
    C9 H9A . 0.9900 ?
    C9 H9B . 0.9900 ?
    C10 N2 . 1.4915(16) ?
    C10 C11 . 1.5102(17) ?
    C10 H10A . 0.9900 ?
    C10 H10B . 0.9900 ?
    C11 N1 . 1.4992(15) ?
    C11 H11A . 0.9900 ?
    C11 H11B . 0.9900 ?
    Cd1 Cl2 3_666 2.5528(5) ?
    Cd1 Cl2 . 2.5528(5) ?
    Cd1 Cl3 . 2.6751(4) ?
    Cd1 Cl3 3_666 2.6751(4) ?
    Cd1 Cl1 3_666 2.7055(4) ?
    Cd1 Cl1 . 2.7055(4) ?
    N1 H1 . 0.889(14) ?
    N2 H2A . 0.9200 ?
    N2 H2B . 0.9200 ?
    O1 H1A . 0.837(16) ?
    O1 H1B . 0.830(16) ?
loop_
    _geom_angle_atom_site_label_1
    _geom_angle_atom_site_label_2
    _geom_angle_atom_site_label_3
    _geom_angle_site_symmetry_1
    _geom_angle_site_symmetry_3
    _geom_angle
    _geom_angle_publ_flag
    C2 C1 C6 . . 120.17(15) ?
    C2 C1 H1C . . 119.9 ?
    C6 C1 H1C . . 119.9 ?
    C3 C2 C1 . . 120.28(16) ?
    C3 C2 H2 . . 119.9 ?
    C1 C2 H2 . . 119.9 ?
    C4 C3 C2 . . 119.81(14) ?
    C4 C3 H3 . . 120.1 ?
    C2 C3 H3 . . 120.1 ?
    C3 C4 C5 . . 120.30(15) ?
    C3 C4 H4 . . 119.8 ?
    C5 C4 H4 . . 119.8 ?
    C4 C5 C6 . . 120.22(14) ?
    C4 C5 H5 . . 119.9 ?
    C6 C5 H5 . . 119.9 ?
    C1 C6 C5 . . 119.18(13) ?
    C1 C6 C7 . . 119.76(12) ?
    C5 C6 C7 . . 120.93(13) ?
    C6 C7 N1 . . 110.75(10) ?
    C6 C7 H7A . . 109.5 ?
    N1 C7 H7A . . 109.5 ?
    C6 C7 H7B . . 109.5 ?
    N1 C7 H7B . . 109.5 ?
    H7A C7 H7B . . 108.1 ?
    N1 C8 C9 . . 109.69(10) ?
    N1 C8 H8A . . 109.7 ?
    C9 C8 H8A . . 109.7 ?
    N1 C8 H8B . . 109.7 ?
    C9 C8 H8B . . 109.7 ?
    H8A C8 H8B . . 108.2 ?
    N2 C9 C8 . . 110.79(9) ?
    N2 C9 H9A . . 109.5 ?
    C8 C9 H9A . . 109.5 ?
    N2 C9 H9B . . 109.5 ?
    C8 C9 H9B . . 109.5 ?
    H9A C9 H9B . . 108.1 ?
    N2 C10 C11 . . 110.58(10) ?
    N2 C10 H10A . . 109.5 ?
    C11 C10 H10A . . 109.5 ?
    N2 C10 H10B . . 109.5 ?
    C11 C10 H10B . . 109.5 ?
    H10A C10 H10B . . 108.1 ?
    N1 C11 C10 . . 110.70(9) ?
    N1 C11 H11A . . 109.5 ?
    C10 C11 H11A . . 109.5 ?
    N1 C11 H11B . . 109.5 ?
    C10 C11 H11B . . 109.5 ?
    H11A C11 H11B . . 108.1 ?
    Cl2 Cd1 Cl2 3_666 . 180.0 ?
    Cl2 Cd1 Cl3 3_666 . 92.646(11) ?
    Cl2 Cd1 Cl3 . . 87.354(11) ?
    Cl2 Cd1 Cl3 3_666 3_666 87.354(11) ?
    Cl2 Cd1 Cl3 . 3_666 92.646(11) ?
    Cl3 Cd1 Cl3 . 3_666 180.0 ?
    Cl2 Cd1 Cl1 3_666 3_666 87.784(12) ?
    Cl2 Cd1 Cl1 . 3_666 92.218(12) ?
    Cl3 Cd1 Cl1 . 3_666 90.322(15) ?
    Cl3 Cd1 Cl1 3_666 3_666 89.680(15) ?
    Cl2 Cd1 Cl1 3_666 . 92.215(12) ?
    Cl2 Cd1 Cl1 . . 87.783(11) ?
    Cl3 Cd1 Cl1 . . 89.678(14) ?
    Cl3 Cd1 Cl1 3_666 . 90.321(14) ?
    Cl1 Cd1 Cl1 3_666 . 180.0 ?
    C8 N1 C11 . . 109.14(9) ?
    C8 N1 C7 . . 113.30(10) ?
    C11 N1 C7 . . 110.23(9) ?
    C8 N1 H1 . . 108.9(11) ?
    C11 N1 H1 . . 106.7(11) ?
    C7 N1 H1 . . 108.3(12) ?
    C9 N2 C10 . . 111.02(9) ?
    C9 N2 H2A . . 109.4 ?
    C10 N2 H2A . . 109.4 ?
    C9 N2 H2B . . 109.4 ?
    C10 N2 H2B . . 109.4 ?
    H2A N2 H2B . . 108.0 ?
    H1A O1 H1B . . 103(3) ?
loop_
    _geom_torsion_atom_site_label_1
    _geom_torsion_atom_site_label_2
    _geom_torsion_atom_site_label_3
    _geom_torsion_atom_site_label_4
    _geom_torsion_site_symmetry_1
    _geom_torsion_site_symmetry_2
    _geom_torsion_site_symmetry_3
    _geom_torsion_site_symmetry_4
    _geom_torsion
    _geom_torsion_publ_flag
    C6 C1 C2 C3 . . . . 1.0(2) ?
    C1 C2 C3 C4 . . . . -1.8(2) ?
    C2 C3 C4 C5 . . . . 0.7(2) ?
    C3 C4 C5 C6 . . . . 1.1(2) ?
    C2 C1 C6 C5 . . . . 0.8(2) ?
    C2 C1 C6 C7 . . . . -175.11(13) ?
    C4 C5 C6 C1 . . . . -1.8(2) ?
    C4 C5 C6 C7 . . . . 173.99(12) ?
    C1 C6 C7 N1 . . . . 109.33(14) ?
    C5 C6 C7 N1 . . . . -66.48(15) ?
    N1 C8 C9 N2 . . . . 59.09(13) ?
    N2 C10 C11 N1 . . . . -56.82(13) ?
    C9 C8 N1 C11 . . . . -59.78(12) ?
    C9 C8 N1 C7 . . . . 176.99(10) ?
    C10 C11 N1 C8 . . . . 59.02(13) ?
    C10 C11 N1 C7 . . . . -175.95(10) ?
    C6 C7 N1 C8 . . . . -48.38(14) ?
    C6 C7 N1 C11 . . . . -171.01(10) ?
    C8 C9 N2 C10 . . . . -56.81(13) ?
    C11 C10 N2 C9 . . . . 55.34(12) ?
loop_
    _geom_hbond_atom_site_label_D
    _geom_hbond_atom_site_label_H
    _geom_hbond_atom_site_label_A
    _geom_hbond_site_symmetry_A
    _geom_hbond_distance_DH
    _geom_hbond_distance_HA
    _geom_hbond_distance_DA
    _geom_hbond_angle_DHA
    N2 H2A Cl1 3_676 0.92 2.58 3.3383(11) 139.6
    N2 H2A Cl2 3_676 0.92 2.59 3.2672(11) 130.8
    N2 H2B Cl2 4_575 0.92 2.47 3.1846(11) 135.0
    N2 H2B Cl3 4_575 0.92 2.58 3.2799(12) 133.1
    N1 H1 O1 . 0.889(14) 1.915(14) 2.7945(16) 170.1(17)
    O1 H1A Cl1 . 0.837(16) 2.389(17) 3.1678(11) 155(2)
    O1 H1B Cl3 1_565 0.830(16) 2.418(17) 3.2152(11) 161(2)
    C9 H9A Cl3 4_575 0.99 2.83 3.331(2) 112
    C9 H9B Cl3 1_565 0.99 2.85 3.659(3) 139
    C10 H10A Cl3 1_565 0.99 2.73 3.565(2) 143
    C10 H10B Cl2 4_575 0.99 2.84 3.340(4) 112
    C11 H11A Cl1 4_575 0.99 2.71 3.6260(10)
                                          154
    C11 H11B Cl1 . 0.99 2.72 3.5870(10)
                                      146
