# Supplementary material for: Bis(1-benzyl­piperazine-1,4-diium) hexa­chloridocadmate(II) dihydrate
Source: Acta Crystallogr Sect E Struct Rep Online. 2010 Jul 7;66(Pt 8):m895. doi: 10.1107/S1600536810026073 (PMC3007331; doi:10.1107/S1600536810026073)
Supplement: Supplementary file 2 [file e-66-0m895-Isup2.hkl]

# 
# h,k,l, Fc-squared, Fo-squared, sigma(Fo-squared) and status flag 
# 
data_I
_shelx_title ' 10mz316_0m in P2(1)/c' 
_shelx_refln_list_code          4 
_shelx_F_calc_maximum      234.99 
_exptl_crystal_F_000       732.00 
_reflns_d_resolution_high  0.6843 
 
loop_ 
 _symmetry_equiv_pos_as_xyz 
 'x, y, z' 
 '-x, y+1/2, -z+1/2' 
 '-x, -y, -z' 
 'x, -y-1/2, z-1/2' 
 
_cell_length_a    12.7343 
_cell_length_b     9.1686 
_cell_length_c    13.2161 
_cell_angle_alpha  90.000 
_cell_angle_beta  103.249 
_cell_angle_gamma  90.000 
 
_shelx_F_squared_multiplier     1.000 
 
loop_ 
 _refln_index_h 
 _refln_index_k 
 _refln_index_l 
 _refln_F_squared_calc 
 _refln_F_squared_meas 
 _refln_F_squared_sigma 
 _refln_observed_status 
   1   0   0    33448.60    15605.56   1385.75 o 
   2   0   0     7195.13     7190.47     87.75 o 
   3   0   0      708.40      958.63     14.90 o 
   4   0   0      414.57      558.68     10.81 o 
   5   0   0     1441.53     1516.50     67.71 o 
   6   0   0     1301.15     1707.70     43.04 o 
   7   0   0    11858.61    11966.31    180.46 o 
   8   0   0    15299.87    14284.95    253.95 o 
   9   0   0     8553.09     8593.10    113.51 o 
  10   0   0     3004.91     3020.47     47.79 o 
  11   0   0      562.67      618.57     16.80 o 
  12   0   0      199.67      203.12     11.01 o 
  13   0   0       45.36       51.91      8.17 o 
   1   1   0        8.91       19.18      0.75 o 
   2   1   0      695.17      703.77      7.78 o 
   3   1   0      507.89      526.64      7.31 o 
   4   1   0      259.87      272.34      4.93 o 
   5   1   0        1.52        2.29      0.89 o 
   6   1   0     2699.03     3059.95     31.02 o 
   7   1   0      482.08      486.33     11.39 o 
   8   1   0      269.67      280.73      7.86 o 
   9   1   0      575.07      636.60     11.26 o 
  10   1   0        0.68        0.44      1.45 o 
  11   1   0        8.82        9.64      2.40 o 
  12   1   0      899.78      829.90     14.76 o 
  13   1   0       11.44       14.18      4.64 o 
  14   1   0      120.77      129.97     14.25 o 
   0   2   0     6456.96     6252.29     77.43 o 
   1   2   0     7542.35     7444.22     83.74 o 
   2   2   0     4780.92     4941.68     44.28 o 
   3   2   0    26223.13    26548.74    805.28 o 
   4   2   0    20398.90    20008.75    171.73 o 
   5   2   0     4604.57     4597.66     69.11 o 
   6   2   0      124.00      163.59      5.91 o 
   7   2   0       23.95       30.56      2.46 o 
   8   2   0     2272.94     2382.77     27.43 o 
   9   2   0     1017.13      995.70     15.05 o 
  10   2   0     3332.75     3402.81     37.50 o 
  11   2   0     9448.85     9506.47     90.33 o 
  12   2   0     7563.29     7903.55     90.29 o 
  13   2   0      958.67     1003.31     24.91 o 
  14   2   0        1.48        5.56      3.80 o 
  15   2   0       77.99      102.31     13.52 o 
   1   3   0       63.94       76.45      3.59 o 
   2   3   0     6325.97     6633.32     69.24 o 
   3   3   0      327.63      347.90      5.94 o 
   4   3   0       95.17      112.54      3.30 o 
   5   3   0       20.87       36.41      2.35 o 
   6   3   0      313.08      321.84      6.62 o 
   7   3   0      481.16      462.98      8.65 o 
   8   3   0     1481.10     1573.91     20.11 o 
   9   3   0      219.94      222.18      6.42 o 
  10   3   0      484.49      499.42     12.59 o 
  11   3   0      687.05      668.09     17.20 o 
  12   3   0       72.16       91.65     11.18 o 
  13   3   0       93.39       96.82      7.29 o 
  14   3   0       92.32       93.31     12.95 o 
  15   3   0      287.06      306.34     20.92 o 
  16   3   0      116.11      121.63     15.94 o 
   0   4   0    17847.01    17090.90    209.32 o 
   1   4   0    23916.19    23541.21    202.09 o 
   2   4   0     1009.17      873.76     11.53 o 
   3   4   0     4084.79     4305.72     41.39 o 
   4   4   0     1562.69     1722.60     19.68 o 
   5   4   0        3.22        7.43      1.22 o 
   6   4   0     1086.34     1157.66     15.46 o 
   7   4   0     5393.42     5257.99     51.77 o 
   8   4   0     6188.91     6143.64     60.05 o 
   9   4   0     3637.78     3519.32     50.58 o 
  10   4   0     2811.05     2919.74     42.04 o 
  11   4   0     2178.94     2224.75     33.94 o 
  12   4   0      418.31      438.77     12.88 o 
  13   4   0      290.40      299.61     20.25 o 
  14   4   0      168.98      168.74     17.91 o 
  15   4   0      718.80      744.50     34.90 o 
  16   4   0      451.52      520.45     30.46 o 
   1   5   0       56.67       50.14      3.28 o 
   2   5   0        7.00       15.23      2.61 o 
   3   5   0      541.81      573.09      9.51 o 
   4   5   0       93.42      105.80      3.79 o 
   5   5   0      210.56      214.18      5.63 o 
   6   5   0      261.66      266.19      6.58 o 
   7   5   0        0.01        1.38      1.20 o 
   8   5   0      234.93      237.78      8.50 o 
   9   5   0      889.16      859.29     17.92 o 
  10   5   0       90.32       86.85      6.38 o 
  11   5   0       80.46       90.76      6.68 o 
  12   5   0       55.76       45.88      4.75 o 
  13   5   0       65.27       70.87     11.56 o 
  14   5   0      794.72      821.08     37.08 o 
  15   5   0       62.05       52.33     10.84 o 
  16   5   0       17.08       19.49      8.75 o 
   0   6   0    11367.08    11222.63    143.85 o 
   1   6   0     8340.91     8144.42     75.83 o 
   2   6   0     6128.37     6055.35     58.32 o 
   3   6   0     1212.23     1180.05     16.26 o 
   4   6   0     1306.07     1278.59     17.37 o 
   5   6   0      257.58      252.83      6.58 o 
   6   6   0      542.13      532.73     10.28 o 
   7   6   0     1962.79     1942.74     29.82 o 
   8   6   0      561.85      596.45     17.57 o 
   9   6   0     1891.34     1968.11     31.57 o 
  10   6   0     2733.21     2678.95     39.98 o 
  11   6   0     3314.93     3274.36     58.25 o 
  12   6   0     1969.42     1951.18     41.38 o 
  13   6   0      746.83      744.56     35.30 o 
  14   6   0      733.98      811.43     38.18 o 
  15   6   0      692.24      681.71     35.82 o 
   1   7   0      159.35      159.48      5.40 o 
   2   7   0        2.85        2.11      1.36 o 
   3   7   0      635.32      662.67     11.93 o 
   4   7   0      123.36      128.07      5.03 o 
   5   7   0      446.75      425.91      9.46 o 
   6   7   0      685.57      643.07     15.16 o 
   7   7   0      192.80      193.76      8.16 o 
   8   7   0      102.52       94.47      6.87 o 
   9   7   0       86.23       70.92      6.08 o 
  10   7   0      220.87      235.68      9.84 o 
  11   7   0        0.52        0.59      2.64 o 
  12   7   0       16.97       22.91      7.00 o 
  13   7   0       12.41        8.48      5.72 o 
  14   7   0       62.38       58.59     12.08 o 
   0   8   0      956.68      914.21     24.61 o 
   1   8   0     3261.38     3173.62     36.26 o 
   2   8   0     4765.19     4543.72     48.25 o 
   3   8   0     3510.51     3464.64     39.00 o 
   4   8   0     2128.54     2081.03     26.80 o 
   5   8   0       89.46       83.64      6.42 o 
   6   8   0      252.16      248.92      9.54 o 
   7   8   0      103.97      110.98      7.60 o 
   8   8   0      774.19      817.51     19.26 o 
   9   8   0     1519.03     1523.36     28.72 o 
  10   8   0     3536.89     3533.75     51.56 o 
  11   8   0     4193.11     4217.60     90.98 o 
  12   8   0     1835.03     1896.32     98.35 o 
  13   8   0      292.07      279.28     22.47 o 
   1   9   0      159.13      137.87      6.22 o 
   2   9   0      219.98      201.26      7.07 o 
   3   9   0       21.37       19.67      2.61 o 
   4   9   0        0.63        1.63      2.61 o 
   5   9   0        5.67        5.30      2.23 o 
   6   9   0      157.59      158.39     10.53 o 
   7   9   0       47.82       50.76      5.51 o 
   8   9   0      251.76      259.93     10.87 o 
   9   9   0      217.69      226.60     10.43 o 
  10   9   0      168.09      168.44      9.40 o 
  11   9   0      284.40      316.31     15.56 o 
  12   9   0      646.48      662.16     23.83 o 
   0  10   0     8878.83     8593.27    121.55 o 
   1  10   0     4631.95     4396.91     49.80 o 
   2  10   0     1071.46     1059.09     18.70 o 
   3  10   0       16.75       17.20      4.06 o 
   4  10   0      158.21      159.56      8.53 o 
   5  10   0        6.41        7.77      2.84 o 
   6  10   0     1241.02     1245.34     26.08 o 
   7  10   0     2832.40     2798.82     44.55 o 
   8  10   0     3671.07     3698.00     54.96 o 
   9  10   0     2411.29     2532.29     43.01 o 
  10  10   0     1473.97     1486.18     31.14 o 
  11  10   0      262.61      341.35     22.22 o 
  12  10   0        1.50       -1.21      3.38 o 
   1  11   0      265.37      255.71     10.75 o 
   2  11   0       72.32       76.48      9.49 o 
   3  11   0      205.40      205.13      9.76 o 
   4  11   0       44.83       44.33      5.38 o 
   5  11   0       57.92       67.25      6.75 o 
   6  11   0      422.82      453.30     15.40 o 
   7  11   0       34.71       34.06      6.14 o 
   8  11   0        1.31        2.73      2.56 o 
   9  11   0       17.12       15.47      3.17 o 
  10  11   0       56.04       26.62      5.20 o 
   0  12   0      649.04      641.46     32.94 o 
   1  12   0      487.38      534.70     31.01 o 
   2  12   0     1141.70     1156.23     26.06 o 
   3  12   0     1699.71     1690.00     33.84 o 
   4  12   0     1124.38     1144.35     26.54 o 
   5  12   0     1501.16     1493.76     31.40 o 
   6  12   0        2.72       -0.04      2.23 o 
   7  12   0        1.16       -0.74      3.06 o 
   4  13   0        2.36        5.51      3.32 o 
 -14   1   1     3538.82     3524.61     58.97 o 
 -13   1   1     3018.72     3036.24     45.23 o 
 -12   1   1     3958.72     3779.31     59.93 o 
 -11   1   1     2919.53     3035.13     34.75 o 
 -10   1   1     3011.30     3040.65     33.98 o 
  -9   1   1     1715.34     1659.75     34.11 o 
  -8   1   1     2812.42     3031.31     32.25 o 
  -7   1   1     2457.59     2608.21     27.83 o 
  -6   1   1     6170.96     6377.01     79.22 o 
  -5   1   1      532.26      539.67      9.64 o 
  -4   1   1      185.18      208.74      4.12 o 
  -3   1   1    13715.65    13877.51    164.12 o 
  -2   1   1     9663.94    10037.61    159.62 o 
  -1   1   1     1480.89     1764.07     23.40 o 
   0   1   1    10566.20     9832.44    106.81 o 
   1   1   1    14926.71    13846.82    137.13 o 
   2   1   1    18347.27    17192.32    234.14 o 
   3   1   1      114.10      194.10      6.94 o 
   4   1   1       50.18       67.34      5.96 o 
   5   1   1    10792.18    11671.99    102.65 o 
   6   1   1     6225.70     6133.47     57.09 o 
   7   1   1     9218.89     9237.89     84.10 o 
   8   1   1     5964.53     5899.58     56.90 o 
   9   1   1    11039.71    10927.83    100.12 o 
  10   1   1     3212.73     3270.88     36.14 o 
  11   1   1      686.54      633.45     12.14 o 
  12   1   1        6.15       11.08      3.28 o 
  13   1   1      361.33      354.82     20.13 o 
  14   1   1      112.53      131.22     14.73 o 
 -14   2   1       17.18        9.71      3.11 o 
 -13   2   1       10.27       18.45      3.22 o 
 -12   2   1      394.87      410.09     12.00 o 
 -11   2   1      860.73      843.59     17.45 o 
 -10   2   1       86.43       83.10      4.47 o 
  -9   2   1      180.60      177.84      5.55 o 
  -8   2   1      761.01      774.16     12.12 o 
  -7   2   1     2293.52     2610.26     28.01 o 
  -6   2   1        4.14        7.26      1.13 o 
  -5   2   1        8.23       15.08      1.39 o 
  -4   2   1       89.86      103.16      4.67 o 
  -3   2   1      496.92      529.74      7.81 o 
  -2   2   1     3309.72     3544.17     41.54 o 
  -1   2   1    11313.62    11171.95    100.88 o 
   0   2   1     5791.83     6258.36     63.31 o 
   1   2   1     5317.24     5721.23     50.69 o 
   2   2   1       43.17       45.61      3.23 o 
   3   2   1      492.56      516.75      7.25 o 
   4   2   1      185.71      228.50      5.10 o 
   5   2   1      294.56      283.37      5.68 o 
   6   2   1        1.37        0.69      1.25 o 
   7   2   1      107.73      133.46      4.33 o 
   8   2   1      168.02      184.73      5.99 o 
   9   2   1       39.21       44.54      3.36 o 
  10   2   1       13.09       13.06      2.16 o 
  11   2   1      211.18      182.12      7.52 o 
  12   2   1      142.21      152.82     13.66 o 
  13   2   1       10.59        8.06      4.48 o 
  14   2   1        0.80        5.18      3.27 o 
  15   2   1      386.04      358.57     22.40 o 
 -15   3   1      164.60      168.60     15.09 o 
 -14   3   1      358.89      361.58     36.36 o 
 -13   3   1     3697.61     3714.95     50.72 o 
 -12   3   1     5799.59     5740.93     70.18 o 
 -11   3   1    10706.49    10720.02    117.78 o 
 -10   3   1     6730.02     6712.26     77.51 o 
  -9   3   1      489.35      494.55      9.77 o 
  -8   3   1      414.80      437.61      8.59 o 
  -7   3   1      675.70      660.15     23.36 o 
  -6   3   1      147.51      162.61     11.17 o 
  -5   3   1     4564.10     4497.50     42.99 o 
  -4   3   1    10517.25    10340.92     91.41 o 
  -3   3   1    40870.58    36954.67    315.68 o 
  -2   3   1    24453.58    22733.38    315.91 o 
  -1   3   1    19884.76    19349.42    363.77 o 
   0   3   1      446.66      547.08     14.40 o 
   1   3   1       33.36       53.04      2.41 o 
   2   3   1      280.71      283.85      7.00 o 
   3   3   1      387.35      335.09      5.95 o 
   4   3   1     6669.00     6890.86     66.39 o 
   5   3   1     7059.16     7169.86     65.98 o 
   6   3   1     9500.94     9755.63    108.28 o 
   7   3   1      503.07      485.53      9.09 o 
   8   3   1     3199.59     3280.00     35.32 o 
   9   3   1     5608.78     5601.72     56.03 o 
  10   3   1     5638.06     5565.19     79.21 o 
  11   3   1     1752.52     1737.35     27.78 o 
  12   3   1     2567.48     2699.04     71.25 o 
  13   3   1      724.50      787.74     33.60 o 
  14   3   1       55.36       36.83      8.63 o 
  15   3   1      200.22      240.58     19.00 o 
  16   3   1       91.93      101.92     14.89 o 
 -16   4   1       89.46       91.15     13.63 o 
 -15   4   1      268.24      269.44     20.02 o 
 -14   4   1       23.29       30.82      4.39 o 
 -13   4   1       24.88       23.55      3.55 o 
 -12   4   1      218.61      239.65      9.50 o 
 -11   4   1      142.54      142.59      7.41 o 
 -10   4   1      270.58      272.56     10.89 o 
  -9   4   1      189.88      195.75      7.73 o 
  -8   4   1        3.21        1.33      1.61 o 
  -7   4   1     1183.25     1190.21     15.97 o 
  -6   4   1        4.85        5.33      1.70 o 
  -5   4   1     1116.17     1168.23     14.87 o 
  -4   4   1      213.37      202.97      4.78 o 
  -3   4   1       25.81       16.97      2.41 o 
  -2   4   1      162.63      164.58      4.10 o 
  -1   4   1      295.53      274.76      6.15 o 
   0   4   1        2.16       11.40      1.84 o 
   1   4   1     1342.07     1491.00     17.05 o 
   2   4   1      316.71      347.21      7.68 o 
   3   4   1      329.42      396.67      9.27 o 
   4   4   1      515.29      543.79      8.97 o 
   5   4   1      334.41      376.72      8.34 o 
   6   4   1      134.45      147.87      6.00 o 
   7   4   1      571.40      598.85     10.65 o 
   8   4   1      254.98      270.61      7.16 o 
   9   4   1      798.41      796.07     13.74 o 
  10   4   1        4.59        3.67      2.05 o 
  11   4   1       66.83       73.14      6.83 o 
  12   4   1      252.84      218.36     17.37 o 
  13   4   1       43.13       28.98      8.26 o 
  14   4   1       41.01       24.42      7.03 o 
  15   4   1      124.92      110.99     15.93 o 
  16   4   1      383.93      382.68     26.26 o 
  17   4   1       99.45       89.43     14.26 o 
 -17   5   1       51.92       44.02      9.76 o 
 -16   5   1      542.91      535.41     30.80 o 
 -15   5   1     1761.59     1751.88     59.03 o 
 -14   5   1     2690.29     2756.55     77.25 o 
 -13   5   1     3808.36     3895.77     54.38 o 
 -12   5   1      723.42      716.16     17.72 o 
 -11   5   1      110.25      128.45      7.48 o 
 -10   5   1      796.97      749.54     17.18 o 
  -9   5   1     5846.97     5881.89     70.36 o 
  -8   5   1     2335.91     2235.10     39.94 o 
  -7   5   1     3391.70     3263.06     53.41 o 
  -6   5   1     2757.69     2623.02     33.04 o 
  -5   5   1      515.79      504.33      8.92 o 
  -4   5   1      196.21      212.96      7.25 o 
  -3   5   1       41.36       59.98      2.95 o 
  -2   5   1    13102.75    13355.81    170.63 o 
  -1   5   1    10200.79     9809.64     88.46 o 
   0   5   1    17499.27    16838.35    147.32 o 
   1   5   1    16146.80    15794.52    138.75 o 
   2   5   1     1597.84     1484.97     18.13 o 
   3   5   1      344.19      321.01      7.81 o 
   4   5   1     1891.16     1789.73     21.35 o 
   5   5   1        1.76        2.18      1.16 o 
   6   5   1     4990.80     4877.09     55.94 o 
   7   5   1    12466.10    12370.61    112.95 o 
   8   5   1    16649.93    16253.95    146.31 o 
   9   5   1     7260.13     7220.54     83.33 o 
  10   5   1     2084.24     2079.05     32.39 o 
  11   5   1        4.90       10.44      2.26 o 
  12   5   1      167.94      164.60     17.59 o 
  13   5   1       49.60       39.50      8.86 o 
  14   5   1      141.62      148.49     18.21 o 
  15   5   1     1698.61     1852.47     63.05 o 
  16   5   1     1754.05     1804.96     64.19 o 
 -16   6   1        0.38       -2.78      5.78 o 
 -15   6   1       72.97       53.77     11.43 o 
 -14   6   1      259.75      243.57     20.00 o 
 -13   6   1      276.68      281.27     11.22 o 
 -12   6   1      109.59      101.42      7.54 o 
 -11   6   1      393.77      417.05     13.23 o 
 -10   6   1       46.25       44.90      4.97 o 
  -9   6   1        2.73        4.36      2.77 o 
  -8   6   1       17.58       13.01      2.70 o 
  -7   6   1      728.37      683.23     15.41 o 
  -6   6   1      100.10      111.43      7.26 o 
  -5   6   1       78.21       67.85      3.82 o 
  -4   6   1      231.44      235.29      6.85 o 
  -3   6   1      955.32      966.21     14.10 o 
  -2   6   1       91.22      120.46     10.92 o 
  -1   6   1       74.13       74.82      3.80 o 
   0   6   1      305.82      293.89      6.87 o 
   1   6   1      147.34      131.67      4.74 o 
   2   6   1       56.26       67.02      3.81 o 
   3   6   1        9.98        7.54      1.49 o 
   4   6   1      145.80      142.81      4.90 o 
   5   6   1       55.15       48.38      4.28 o 
   6   6   1       16.62       14.19      2.19 o 
   7   6   1       53.52       62.31      5.20 o 
   8   6   1      377.14      379.24     11.36 o 
   9   6   1       56.74       53.46      4.93 o 
  10   6   1        0.07        0.69      2.13 o 
  11   6   1        5.33        7.46      2.39 o 
  12   6   1      261.60      262.63     19.85 o 
  13   6   1      730.29      773.54     36.72 o 
  14   6   1       33.45       39.04     10.02 o 
  15   6   1      219.52      278.93     23.07 o 
 -15   7   1      229.26      264.89     22.64 o 
 -14   7   1      673.37      686.36     35.17 o 
 -13   7   1     2172.51     2092.49     66.85 o 
 -12   7   1     5280.01     5311.78     70.61 o 
 -11   7   1     4615.98     4665.83     63.00 o 
 -10   7   1     4932.92     4849.81     79.11 o 
  -9   7   1     1258.46     1198.86     23.75 o 
  -8   7   1      275.50      283.24     10.29 o 
  -7   7   1      369.52      324.60     10.77 o 
  -6   7   1        2.58        7.90      2.49 o 
  -5   7   1     4414.28     4296.23     58.89 o 
  -4   7   1     8583.54     8354.06     79.50 o 
  -3   7   1     5883.19     5716.59     56.94 o 
  -2   7   1     9580.06     9309.06     87.16 o 
  -1   7   1     3549.42     3446.06     40.16 o 
   0   7   1       12.40       10.28      1.84 o 
   1   7   1      122.73      114.82      5.42 o 
   2   7   1      488.53      488.47     10.01 o 
   3   7   1     5083.36     4972.19     50.85 o 
   4   7   1     4303.32     4158.57     44.16 o 
   5   7   1     5662.15     5569.61     56.63 o 
   6   7   1     3624.22     3430.58     38.57 o 
   7   7   1     1134.28     1055.39     20.83 o 
   8   7   1      203.45      199.82      8.47 o 
   9   7   1     1119.44     1151.36     23.88 o 
  10   7   1     1188.73     1189.49     24.08 o 
  11   7   1     1511.33     1444.94     41.97 o 
  12   7   1     2127.83     2178.22     67.99 o 
  13   7   1      889.43      938.23     42.22 o 
  14   7   1       21.02       23.78      9.36 o 
 -13   8   1       99.56      107.14     10.16 o 
 -12   8   1        1.68        0.83      3.26 o 
 -11   8   1      114.73      120.05      8.69 o 
 -10   8   1       15.51       18.16      3.75 o 
  -9   8   1       62.55       60.64      6.04 o 
  -8   8   1      175.03      170.22      8.37 o 
  -7   8   1        6.23       10.86      2.66 o 
  -6   8   1       47.57       36.34      4.36 o 
  -5   8   1       31.85       23.74      3.70 o 
  -4   8   1      266.05      254.62      9.38 o 
  -3   8   1      366.59      341.87      8.74 o 
  -2   8   1      726.26      682.86     12.84 o 
  -1   8   1        4.79        4.35      1.82 o 
   0   8   1     1390.39     1331.74     19.53 o 
   1   8   1      816.07      808.79     14.21 o 
   2   8   1      389.70      365.62      9.08 o 
   3   8   1      838.23      833.23     14.70 o 
   4   8   1       46.05       32.39      3.30 o 
   5   8   1      623.95      620.79     12.59 o 
   6   8   1      533.33      525.39     14.25 o 
   7   8   1      637.17      587.10     15.51 o 
   8   8   1      128.00      132.32      8.48 o 
   9   8   1        4.73        7.29      2.27 o 
  10   8   1      249.00      252.22     10.52 o 
  11   8   1      456.09      466.04     18.54 o 
  12   8   1       14.90       14.55      6.66 o 
  13   8   1        0.61        0.81      5.78 o 
 -13   9   1     1423.31     1700.94     57.45 o 
 -12   9   1      920.01      961.16     29.70 o 
 -11   9   1       70.59       79.05      7.25 o 
 -10   9   1      714.38      678.80     18.94 o 
  -9   9   1     1141.18     1140.02     25.08 o 
  -8   9   1     1011.94     1037.98     23.21 o 
  -7   9   1      391.01      378.30     12.86 o 
  -6   9   1     1530.27     1495.15     27.91 o 
  -5   9   1     1372.39     1346.71     25.76 o 
  -4   9   1       98.78      103.53      7.30 o 
  -3   9   1      997.14      980.70     20.57 o 
  -2   9   1     3429.78     3304.13     38.75 o 
  -1   9   1     6947.81     6616.87     67.35 o 
   0   9   1     3949.69     3786.16     47.46 o 
   1   9   1     2712.89     2682.46     33.35 o 
   2   9   1     1015.38      994.98     17.18 o 
   3   9   1      108.71       99.43      5.49 o 
   4   9   1       13.49       10.61      2.72 o 
   5   9   1        2.14        8.71      5.02 o 
   6   9   1      579.31      548.91     15.39 o 
   7   9   1     3242.32     3200.77     47.19 o 
   8   9   1     4414.39     4331.35     59.76 o 
   9   9   1     4470.10     4533.28     69.21 o 
  10   9   1     2153.46     2182.01     71.87 o 
  11   9   1      700.47      719.78     24.33 o 
  12   9   1       10.45        8.30      6.78 o 
 -12  10   1       33.59       18.56      3.34 o 
 -11  10   1       10.28        8.66      2.79 o 
 -10  10   1       68.27       59.12      6.57 o 
  -9  10   1      401.86      399.46     14.57 o 
  -8  10   1      183.69      196.35     10.34 o 
  -7  10   1       31.22       35.16      4.84 o 
  -6  10   1     2362.69     2348.08     39.13 o 
  -5  10   1      159.56      158.32      9.19 o 
  -4  10   1      515.03      469.94     14.49 o 
  -3  10   1      105.83       94.12      7.06 o 
  -2  10   1      495.61      492.04     14.47 o 
  -1  10   1      484.12      480.66     11.88 o 
   0  10   1      515.73      505.98     12.23 o 
   1  10   1       68.89       71.30      5.21 o 
   2  10   1       78.47       88.99      5.78 o 
   3  10   1       99.85      102.09      7.49 o 
   4  10   1       36.09       38.71      4.64 o 
   5  10   1      149.11      160.07      9.27 o 
   6  10   1       26.58       27.40      4.04 o 
   7  10   1      147.43      141.06      9.45 o 
   8  10   1       16.22       17.46      3.67 o 
   9  10   1       29.14       20.76      8.07 o 
  10  10   1      328.09      330.75     16.43 o 
 -10  11   1      152.64      143.52     16.71 o 
  -9  11   1      321.05      318.32     13.20 o 
  -8  11   1       81.99       78.84      7.44 o 
  -7  11   1        4.50        7.65      4.67 o 
  -6  11   1      591.54      599.56     17.98 o 
  -5  11   1     1235.00     1200.12     26.39 o 
  -4  11   1     2582.02     2634.47     53.79 o 
  -3  11   1     2210.73     2154.47     37.12 o 
  -2  11   1     2647.59     2569.63     41.41 o 
  -1  11   1     1742.77     1687.65     43.06 o 
   0  11   1     1027.56     1001.32     19.03 o 
   1  11   1      475.31      489.86     12.66 o 
   2  11   1      764.96      778.51     19.74 o 
   3  11   1      232.07      243.38     10.59 o 
   4  11   1       13.99       17.14      3.82 o 
   5  11   1      741.44      736.08     19.83 o 
   6  11   1     1912.16     1988.54     36.49 o 
   7  11   1     1339.11     1391.40     29.64 o 
   8  11   1     1009.21     1027.87     25.06 o 
   9  11   1      535.09      550.11     34.81 o 
  -7  12   1       32.05       28.36      6.35 o 
  -6  12   1      155.30      146.29     10.27 o 
  -5  12   1      330.12      358.95     17.07 o 
  -4  12   1      132.29      121.82      9.26 o 
  -3  12   1      230.01      235.51     11.25 o 
  -2  12   1      627.75      601.82     18.10 o 
  -1  12   1      200.04      203.34     10.09 o 
   0  12   1        0.59        3.88      2.87 o 
   1  12   1      353.03      357.08     17.02 o 
   2  12   1      324.67      344.48     13.26 o 
   3  12   1      440.50      458.56     15.61 o 
   4  12   1        3.90        7.02      2.95 o 
   5  12   1       22.95       14.97      4.27 o 
   6  12   1      411.80      397.80     14.95 o 
   7  12   1      265.83      270.80     20.31 o 
  -3  13   1     2303.64     2487.55     73.02 o 
 -15   0   2     4931.41     4893.98    110.25 o 
 -14   0   2     6611.54     6560.42    137.72 o 
 -13   0   2     2524.78     2490.72     64.35 o 
 -12   0   2      270.26      300.03     11.59 o 
 -11   0   2       10.79       20.91     15.89 o 
 -10   0   2     1212.24     1239.87     24.92 o 
  -9   0   2       28.63       30.75      4.88 o 
  -8   0   2     5269.80     5088.50     70.17 o 
  -7   0   2    16238.70    16013.04    198.72 o 
  -6   0   2    30319.82    29509.28    357.18 o 
  -5   0   2    14011.40    14153.11    173.99 o 
  -4   0   2     8345.98     8508.83    105.86 o 
  -3   0   2     5960.45     5988.09     74.84 o 
  -2   0   2     4813.72     4571.80     57.20 o 
  -1   0   2    26420.01    22909.52    650.99 o 
   0   0   2      101.23      100.50      8.73 o 
   1   0   2     8506.94     9481.10    163.58 o 
   2   0   2     4773.88     5011.96     90.69 o 
   3   0   2       14.35       36.12      6.48 o 
   4   0   2      509.98      611.13     14.39 o 
   5   0   2      184.69      169.78      7.57 o 
   6   0   2     5796.28     6063.30    197.36 o 
   7   0   2    20983.44    22126.28    271.41 o 
   8   0   2    19164.64    19129.49    321.28 o 
   9   0   2     8110.44     8311.52    110.35 o 
  10   0   2      333.33      399.42     12.39 o 
  11   0   2       35.88       50.12      8.35 o 
  12   0   2      744.20      734.22     29.48 o 
  13   0   2        8.94        3.05      4.02 o 
  14   0   2      629.05      648.45     29.28 o 
 -15   1   2      471.92      494.32     17.43 o 
 -14   1   2      453.34      468.71     24.21 o 
 -13   1   2       52.51       48.05      4.76 o 
 -12   1   2       17.55       19.79      3.43 o 
 -11   1   2      444.53      465.02     10.08 o 
 -10   1   2     1555.36     1479.38     19.91 o 
  -9   1   2      129.82      161.94      5.20 o 
  -8   1   2      177.70      215.74      5.65 o 
  -7   1   2      470.50      477.72     12.33 o 
  -6   1   2     2049.26     2235.13     23.71 o 
  -5   1   2      304.55      308.98      5.48 o 
  -4   1   2      405.13      454.22      7.04 o 
  -3   1   2      422.81      487.37      7.15 o 
  -2   1   2     3820.73     3790.20     48.79 o 
  -1   1   2     1211.13     1306.26     12.91 o 
   0   1   2     1528.50     1620.12     23.56 o 
   1   1   2      306.38      332.02      8.64 o 
   2   1   2       11.06       15.58      1.49 o 
   3   1   2       81.61      100.52      2.43 o 
   4   1   2       13.43       14.93      1.94 o 
   5   1   2      771.73      916.85     12.87 o 
   6   1   2     1325.42     1516.78     17.77 o 
   7   1   2      122.41      140.05      4.36 o 
   8   1   2      437.03      469.64      8.92 o 
   9   1   2      149.72      142.45      5.55 o 
  10   1   2       23.10       16.52      2.17 o 
  11   1   2      463.41      433.70     14.91 o 
  12   1   2       88.90      105.76      8.86 o 
  13   1   2      287.53      308.74     13.41 o 
  14   1   2       90.19      111.17     13.87 o 
  15   1   2       78.12       68.54     11.54 o 
 -15   2   2      382.30      375.67     15.02 o 
 -14   2   2     1070.66     1176.84     23.39 o 
 -13   2   2     1534.76     1532.01     26.98 o 
 -12   2   2     2711.72     2670.65     38.53 o 
 -11   2   2     6217.70     6126.53     72.25 o 
 -10   2   2     4462.31     4442.37     62.79 o 
  -9   2   2      637.91      648.41     11.18 o 
  -8   2   2      682.74      723.62     11.37 o 
  -7   2   2       11.17       20.54      4.36 o 
  -6   2   2     1253.86     1357.46     16.05 o 
  -5   2   2    10407.99    10614.46    107.36 o 
  -4   2   2    38342.40    35152.93    514.02 o 
  -3   2   2    55219.83    49897.12    743.65 o 
  -2   2   2    15587.83    15162.14    188.56 o 
  -1   2   2     5913.11     5743.22     58.67 o 
   0   2   2       19.43       57.12      3.81 o 
   1   2   2     3804.39     4374.21     39.81 o 
   2   2   2     1089.32     1289.16     17.01 o 
   3   2   2     4299.96     4101.94     49.85 o 
   4   2   2    24948.91    23775.37    548.53 o 
   5   2   2    16562.60    16500.49    143.66 o 
   6   2   2    13399.02    13730.11    121.36 o 
   7   2   2     4512.52     4577.62     45.27 o 
   8   2   2       68.20       75.68      6.83 o 
   9   2   2      198.34      175.36      5.57 o 
  10   2   2      849.29      841.80     16.57 o 
  11   2   2     1727.51     1800.99     39.64 o 
  12   2   2     2359.99     2245.26     42.75 o 
  13   2   2     2377.69     2351.67     65.89 o 
  14   2   2     1917.92     2002.37     60.37 o 
  15   2   2      985.03     1025.22     41.16 o 
  16   2   2      589.29      607.35     31.70 o 
 -15   3   2      125.37      115.30     15.67 o 
 -14   3   2       40.47       35.54      4.26 o 
 -13   3   2       72.73       80.14      6.50 o 
 -12   3   2        7.33        5.58      4.57 o 
 -11   3   2       90.44       79.39      6.10 o 
 -10   3   2       35.57       28.47      3.74 o 
  -9   3   2      321.21      327.53      9.72 o 
  -8   3   2       92.26       92.13      3.59 o 
  -7   3   2      398.12      406.80      7.44 o 
  -6   3   2      157.45      167.96      4.05 o 
  -5   3   2        1.21        7.03      1.05 o 
  -4   3   2        5.52       13.62      1.88 o 
  -3   3   2     1819.33     1906.62     42.79 o 
  -2   3   2      203.24      227.05      5.09 o 
  -1   3   2      286.30      319.66      5.50 o 
   0   3   2      158.52      147.46      4.05 o 
   1   3   2      282.99      302.39      5.44 o 
   2   3   2     1321.50     1468.31     16.43 o 
   3   3   2      311.04      373.05      6.54 o 
   4   3   2     1923.76     2036.34     22.13 o 
   5   3   2       82.94       90.32      3.47 o 
   6   3   2      246.70      235.00      5.79 o 
   7   3   2       54.95       61.43      3.41 o 
   8   3   2      671.72      670.58     11.60 o 
   9   3   2        3.65        0.58      1.59 o 
  10   3   2        1.78        1.63      1.74 o 
  11   3   2        0.40        6.50      2.77 o 
  12   3   2      309.05      306.73     20.23 o 
  13   3   2        2.64        5.17      4.99 o 
  14   3   2      232.56      276.31     20.05 o 
  15   3   2        8.16       11.03      5.22 o 
  16   3   2       72.50       89.01     14.55 o 
 -16   4   2     1498.40     1523.83     53.16 o 
 -15   4   2     3559.27     3693.11     82.89 o 
 -14   4   2     3124.82     3189.89     47.26 o 
 -13   4   2     1548.34     1556.35     28.44 o 
 -12   4   2      861.00      864.75     19.33 o 
 -11   4   2      202.24      202.87     19.78 o 
 -10   4   2       68.34       68.67      5.70 o 
  -9   4   2      195.95      207.28      8.37 o 
  -8   4   2     4470.52     4417.88     53.93 o 
  -7   4   2     5803.89     5839.84     67.04 o 
  -6   4   2     5997.37     5902.75     66.69 o 
  -5   4   2     4789.68     4668.62     44.98 o 
  -4   4   2     8360.65     8131.86     73.78 o 
  -3   4   2     1431.11     1345.59     15.83 o 
  -2   4   2     6040.86     6077.79     56.11 o 
  -1   4   2     3011.66     2864.72     28.93 o 
   0   4   2    12055.25    12258.31    122.73 o 
   1   4   2     7009.99     6971.89     73.83 o 
   2   4   2     2759.70     2827.51     29.09 o 
   3   4   2     1738.95     1743.55     20.02 o 
   4   4   2      899.73      871.29     12.44 o 
   5   4   2     1319.07     1341.47     17.22 o 
   6   4   2     2276.22     2312.24     30.89 o 
   7   4   2     4478.10     4524.32     58.30 o 
   8   4   2     6910.10     7015.96     68.03 o 
   9   4   2     3595.27     3749.87     41.01 o 
  10   4   2     1208.15     1195.71     25.14 o 
  11   4   2      264.73      261.83     18.47 o 
  12   4   2      108.66       90.81     12.91 o 
  13   4   2        9.74        8.71      5.38 o 
  14   4   2      664.50      669.53     33.59 o 
  15   4   2     2401.75     2522.29     75.98 o 
  16   4   2     1965.12     1940.24     65.63 o 
 -16   5   2       10.65        8.83      7.08 o 
 -15   5   2       40.64       41.90      9.46 o 
 -14   5   2       90.32      111.50      8.07 o 
 -13   5   2       98.64       94.75      7.37 o 
 -12   5   2        2.57        4.68      2.17 o 
 -11   5   2      187.63      178.16     11.03 o 
 -10   5   2      111.62      121.43      7.70 o 
  -9   5   2      239.75      238.64     11.87 o 
  -8   5   2      183.29      171.28     12.25 o 
  -7   5   2       22.12       19.32      3.05 o 
  -6   5   2      610.85      596.75      9.97 o 
  -5   5   2      685.50      700.56     10.78 o 
  -4   5   2      154.29      167.49      4.55 o 
  -3   5   2      121.64      126.07      3.97 o 
  -2   5   2     2076.91     2152.02     23.87 o 
  -1   5   2      178.64      155.13      4.49 o 
   0   5   2      886.77      960.76     13.30 o 
   1   5   2       89.50       98.28      3.68 o 
   2   5   2     3572.34     3777.97     38.29 o 
   3   5   2      600.68      574.47      9.93 o 
   4   5   2      706.02      726.87     11.70 o 
   5   5   2      105.55      103.18      4.33 o 
   6   5   2      107.26      123.98      6.02 o 
   7   5   2      318.91      341.92      8.25 o 
   8   5   2      693.98      696.93     12.81 o 
   9   5   2      293.50      274.31     10.56 o 
  10   5   2        5.87        7.94      3.65 o 
  11   5   2      114.84      121.33     15.25 o 
  12   5   2      118.25      115.67     15.35 o 
  13   5   2       46.14       46.08      9.84 o 
  14   5   2       84.04       73.24     12.88 o 
  15   5   2       28.75       42.99     11.46 o 
 -16   6   2      873.70      853.30     40.68 o 
 -15   6   2     1334.92     1341.13     51.20 o 
 -14   6   2     1565.70     1509.27     37.46 o 
 -13   6   2     2268.70     2266.69     38.30 o 
 -12   6   2     2045.00     2014.74     34.70 o 
 -11   6   2      297.36      316.07     11.53 o 
 -10   6   2        1.79        9.57      2.72 o 
  -9   6   2       91.88       83.78      7.82 o 
  -8   6   2     2057.50     1953.11     50.48 o 
  -7   6   2     3421.71     3321.10     69.95 o 
  -6   6   2     2967.63     2896.17     39.29 o 
  -5   6   2     6320.36     6117.56     69.69 o 
  -4   6   2    11232.24    11048.42    100.86 o 
  -3   6   2     7198.23     6901.78     65.67 o 
  -2   6   2     2841.82     2860.50     31.14 o 
  -1   6   2      658.64      605.74     11.51 o 
   0   6   2     2756.13     2699.16     29.81 o 
   1   6   2      564.26      594.57     10.54 o 
   2   6   2        2.98       15.37      3.34 o 
   3   6   2     1765.50     1738.05     21.83 o 
   4   6   2     3267.41     3282.56     41.82 o 
   5   6   2     3271.86     3251.22     35.92 o 
   6   6   2     3963.67     3936.24     42.28 o 
   7   6   2     6126.18     6023.18     60.78 o 
   8   6   2     4970.18     4929.16     76.15 o 
   9   6   2     2120.05     2045.12     32.21 o 
  10   6   2       41.71       65.86     21.51 o 
  11   6   2      152.95      152.74     17.27 o 
  12   6   2       90.32      120.11     15.73 o 
  13   6   2      357.61      383.92     25.64 o 
  14   6   2      929.90     1000.79     44.59 o 
  15   6   2     1067.37     1062.30     47.59 o 
 -15   7   2      120.60      104.09     15.93 o 
 -14   7   2      114.43      126.02     11.26 o 
 -13   7   2      146.42      148.90     12.11 o 
 -12   7   2      330.10      336.78     12.61 o 
 -11   7   2      143.25      147.93      8.91 o 
 -10   7   2      151.01      140.34      8.42 o 
  -9   7   2      624.71      616.42     16.76 o 
  -8   7   2        7.74       19.11      4.49 o 
  -7   7   2       82.94       90.41      6.57 o 
  -6   7   2       58.03       58.49      5.26 o 
  -5   7   2      291.71      274.66      9.40 o 
  -4   7   2      104.96       84.16      4.29 o 
  -3   7   2      825.25      837.58     13.77 o 
  -2   7   2     1621.40     1624.32     21.32 o 
  -1   7   2     1171.84     1120.69     16.53 o 
   0   7   2      677.27      666.38     11.99 o 
   1   7   2      252.76      256.68      7.05 o 
   2   7   2      218.10      231.71      6.77 o 
   3   7   2      132.84      134.78      5.22 o 
   4   7   2        2.23        2.37      1.46 o 
   5   7   2        0.36        2.37      1.92 o 
   6   7   2      433.75      475.34     12.83 o 
   7   7   2      114.63      114.84      6.90 o 
   8   7   2        5.63        7.95      2.10 o 
   9   7   2      494.30      501.23     14.09 o 
  10   7   2       71.93       70.50      7.42 o 
  11   7   2      454.90      481.92     28.05 o 
  12   7   2       37.25       33.84      8.90 o 
  13   7   2       94.47      132.04     17.58 o 
  14   7   2      343.04      369.69     27.39 o 
 -14   8   2      331.59      352.79     16.79 o 
 -13   8   2      413.22      432.87     15.17 o 
 -12   8   2     1680.43     1692.89     51.07 o 
 -11   8   2     1611.84     1640.62     31.57 o 
 -10   8   2     1142.40     1173.87     25.13 o 
  -9   8   2      534.63      495.82     15.02 o 
  -8   8   2       76.00       70.94      6.40 o 
  -7   8   2      604.81      575.16     15.48 o 
  -6   8   2       32.34       38.09      7.11 o 
  -5   8   2     5640.44     5462.31     67.51 o 
  -4   8   2     7410.11     7069.91     82.91 o 
  -3   8   2    11839.37    11340.08    106.03 o 
  -2   8   2     2098.04     2093.38     26.76 o 
  -1   8   2      852.63      822.90     14.44 o 
   0   8   2      951.47      891.45     15.93 o 
   1   8   2      181.67      182.55      6.59 o 
   2   8   2      133.99      110.63      5.28 o 
   3   8   2     1115.25     1084.58     19.45 o 
   4   8   2     6674.40     6345.09     64.56 o 
   5   8   2     6932.05     6760.33     68.43 o 
   6   8   2     3359.13     3386.85     47.09 o 
   7   8   2     2254.38     2223.72     35.31 o 
   8   8   2      464.98      442.95     13.54 o 
   9   8   2      158.18      144.19      7.81 o 
  10   8   2      480.97      495.48     25.23 o 
  11   8   2      552.80      517.84     29.92 o 
  12   8   2     1173.23     1127.99     47.98 o 
  13   8   2      171.82      161.30     20.58 o 
 -13   9   2        0.79        4.06      4.97 o 
 -12   9   2       48.84       53.40      7.91 o 
 -11   9   2      111.16      110.10      8.69 o 
 -10   9   2       32.14       32.93      4.79 o 
  -9   9   2       47.11       44.76      5.53 o 
  -8   9   2      278.19      277.07     11.37 o 
  -7   9   2       85.22       79.24      6.82 o 
  -6   9   2       13.51       12.08      3.19 o 
  -5   9   2      590.05      620.24     16.37 o 
  -4   9   2     1027.88      978.69     20.94 o 
  -3   9   2       42.56       37.78      4.59 o 
  -2   9   2      115.99      117.34      5.73 o 
  -1   9   2       10.68        9.64      2.25 o 
   0   9   2      153.07      162.75      6.44 o 
   1   9   2       53.36       50.23      4.20 o 
   2   9   2      192.53      191.87      6.98 o 
   3   9   2     1077.92     1048.27     17.97 o 
   4   9   2        3.79        0.80      1.52 o 
   5   9   2      131.99      113.68      9.60 o 
   6   9   2      303.35      291.76     17.97 o 
   7   9   2       16.25       14.54      2.99 o 
   8   9   2      191.04      185.79      9.39 o 
   9   9   2        0.67        7.98      2.46 o 
  10   9   2       22.75       18.35      7.67 o 
  11   9   2        0.91        2.90      6.21 o 
 -11  10   2      302.23      289.98     19.15 o 
 -10  10   2      177.40      169.23     15.35 o 
  -9  10   2       16.59       20.46      3.69 o 
  -8  10   2     1376.62     1358.50     32.77 o 
  -7  10   2     1852.26     1901.77     34.68 o 
  -6  10   2     2072.51     1971.54     35.01 o 
  -5  10   2     1371.46     1309.71     26.65 o 
  -4  10   2     1848.07     1830.27     32.46 o 
  -3  10   2      406.06      409.52     13.33 o 
  -2  10   2      361.30      348.52     12.15 o 
  -1  10   2     1896.63     1805.31     31.25 o 
   0  10   2     2511.49     2452.24     32.58 o 
   1  10   2     2216.94     2119.91     29.52 o 
   2  10   2      821.27      825.67     16.30 o 
   3  10   2      553.06      529.53     12.72 o 
   4  10   2      283.36      295.26     12.97 o 
   5  10   2      506.71      489.52     14.99 o 
   6  10   2      802.83      781.88     19.90 o 
   7  10   2     3704.54     3699.40     54.29 o 
   8  10   2     4178.47     4111.94     59.32 o 
   9  10   2     1069.83     1140.67     32.40 o 
  10  10   2       65.23       59.07     12.81 o 
  -9  11   2       15.84       14.13      2.87 o 
  -8  11   2       94.60       89.69      8.09 o 
  -7  11   2       84.00       81.48      7.54 o 
  -6  11   2      262.69      287.33     17.31 o 
  -5  11   2      157.30      150.91     10.07 o 
  -4  11   2       21.30       20.35      4.05 o 
  -3  11   2      240.77      235.36     15.07 o 
  -2  11   2      131.79      126.80      8.92 o 
  -1  11   2       27.07       24.60      3.98 o 
   0  11   2       24.85       22.80      3.80 o 
   1  11   2       18.26        7.66      2.20 o 
   2  11   2        0.26       -2.43      2.43 o 
   3  11   2      305.45      300.52     12.86 o 
   4  11   2      524.35      534.78     16.39 o 
   5  11   2      106.84      105.67      8.42 o 
   6  11   2       13.03       10.42      3.04 o 
   7  11   2       14.88       13.06      3.40 o 
   8  11   2      203.33      211.89     14.81 o 
   9  11   2      457.68      446.61     26.25 o 
  -6  12   2      678.17      632.47     19.44 o 
  -5  12   2      507.50      529.83     17.41 o 
  -4  12   2     5013.45     4897.38     69.09 o 
  -3  12   2     4061.80     3965.67    101.19 o 
  -2  12   2     1688.27     1722.99     33.50 o 
  -1  12   2      562.82      565.17     17.30 o 
   0  12   2        3.49        3.70      2.21 o 
   1  12   2      182.28      189.75     13.06 o 
   2  12   2       11.56       10.41      5.62 o 
   3  12   2     1248.66     1268.84     27.88 o 
   4  12   2     3442.37     3497.77     54.21 o 
   5  12   2     2033.02     2125.90     39.19 o 
   6  12   2     2460.48     2485.08     43.72 o 
   7  12   2     1494.86     1546.95     54.93 o 
  -3  13   2       21.27       19.78      5.12 o 
  -2  13   2        0.52        0.16      4.02 o 
 -16   1   3     2307.42     2283.86     46.35 o 
 -15   1   3     2315.65     2351.48     46.70 o 
 -14   1   3     2487.31     2454.27     74.54 o 
 -13   1   3     2171.61     2140.72     59.29 o 
 -12   1   3      494.19      512.21     13.35 o 
 -11   1   3      236.67      220.08      8.71 o 
 -10   1   3      221.72      249.42      6.79 o 
  -9   1   3     2536.39     2624.66     29.37 o 
  -8   1   3     2254.88     2241.38     25.24 o 
  -7   1   3     5544.90     5371.03     51.19 o 
  -6   1   3    14969.25    14692.59    128.59 o 
  -5   1   3    15967.60    15562.85    135.05 o 
  -4   1   3     4802.61     4831.28     50.37 o 
  -3   1   3       78.11      124.46      7.96 o 
  -2   1   3     4230.34     4240.14     43.95 o 
  -1   1   3    12696.27    12336.60    118.19 o 
   0   1   3     3813.09     3832.37     34.73 o 
   1   1   3     6733.26     6892.79     69.38 o 
   2   1   3    21553.01    21257.40    400.04 o 
   3   1   3    10304.67    10510.52    104.94 o 
   4   1   3     7427.75     7469.86     66.73 o 
   5   1   3     4171.51     4102.78     44.36 o 
   6   1   3     5329.90     5418.06     65.05 o 
   7   1   3     2339.62     2363.00     30.15 o 
   8   1   3     1767.94     1761.34     25.21 o 
   9   1   3     1766.81     1735.42     70.09 o 
  10   1   3      858.94      824.14     21.63 o 
  11   1   3       18.81       32.19      5.00 o 
  12   1   3      320.79      309.70     13.59 o 
  13   1   3     1433.58     1517.40     34.55 o 
  14   1   3     1527.83     1628.71     53.34 o 
  15   1   3     1681.69     1681.29     55.64 o 
 -16   2   3       11.17        9.53      3.21 o 
 -15   2   3       82.77       87.97     12.80 o 
 -14   2   3      155.96      158.57     10.70 o 
 -13   2   3       11.80       23.01      3.74 o 
 -12   2   3      178.68      178.93      7.87 o 
 -11   2   3      390.45      347.86     13.09 o 
 -10   2   3      118.36      120.11      9.43 o 
  -9   2   3      849.44      841.60     16.35 o 
  -8   2   3       17.82       17.96      1.90 o 
  -7   2   3       77.95      114.37      3.72 o 
  -6   2   3        0.31        3.40      0.79 o 
  -5   2   3      403.65      433.37     10.81 o 
  -4   2   3      409.64      345.21     31.10 o 
  -3   2   3     1374.47     1432.44     22.76 o 
  -2   2   3      144.72      158.91      6.97 o 
  -1   2   3     2164.19     2245.97     30.76 o 
   0   2   3      468.43      452.31      6.50 o 
   1   2   3        1.70        6.37      1.71 o 
   2   2   3        0.14        4.31      0.72 o 
   3   2   3       20.41       21.94      1.54 o 
   4   2   3       14.61       12.89      1.31 o 
   5   2   3      204.07      246.16      5.83 o 
   6   2   3      112.56      121.87      6.94 o 
   7   2   3       50.80       55.82      2.88 o 
   8   2   3       28.27       32.30      2.59 o 
   9   2   3      767.41      762.48     15.06 o 
  10   2   3      317.47      305.53     12.57 o 
  11   2   3      133.15      100.85      8.70 o 
  12   2   3       12.06       10.35      3.18 o 
  13   2   3       87.56       82.36     12.48 o 
  14   2   3       46.13       40.59      9.02 o 
  15   2   3      133.60      128.70     16.36 o 
  16   2   3       34.11       44.56     10.72 o 
 -16   3   3     2454.90     2486.96     70.12 o 
 -15   3   3      254.47      219.47     12.02 o 
 -14   3   3      382.09      403.88     13.06 o 
 -13   3   3      533.62      589.00     15.67 o 
 -12   3   3      342.93      364.63     11.73 o 
 -11   3   3      804.32      775.13     17.17 o 
 -10   3   3     1891.50     1896.63     39.15 o 
  -9   3   3     8347.40     8269.36    214.22 o 
  -8   3   3      951.02     1001.34     18.05 o 
  -7   3   3     1149.81     1098.40     18.50 o 
  -6   3   3     3259.82     3270.07     43.02 o 
  -5   3   3     8628.67     8640.70     91.79 o 
  -4   3   3    10672.05    10712.59    111.07 o 
  -3   3   3     8759.83     8745.75     81.29 o 
  -2   3   3    15462.33    15652.16    192.14 o 
  -1   3   3        3.96       19.54      3.07 o 
   0   3   3     1967.21     2074.52     21.66 o 
   1   3   3       70.98       93.15      4.22 o 
   2   3   3     3899.35     4052.59     38.85 o 
   3   3   3    16818.64    17094.73    148.60 o 
   4   3   3    16682.50    16552.28    144.60 o 
   5   3   3    29416.77    29320.81    264.42 o 
   6   3   3    14300.02    14019.88    172.35 o 
   7   3   3     1855.06     1840.97     35.06 o 
   8   3   3      103.98      128.42     11.32 o 
   9   3   3     1578.43     1563.11     24.66 o 
  10   3   3        1.92       15.45      3.80 o 
  11   3   3      410.07      450.00     18.99 o 
  12   3   3     2843.82     2902.03     77.62 o 
  13   3   3     3966.74     3967.60     98.83 o 
  14   3   3     2027.69     2090.29     64.92 o 
  15   3   3     1090.43     1164.77     46.73 o 
  16   3   3       72.60       69.54     13.17 o 
 -16   4   3        5.30        9.00      3.12 o 
 -15   4   3      535.41      585.33     16.93 o 
 -14   4   3      265.67      265.01     10.76 o 
 -13   4   3       88.24       81.98      6.69 o 
 -12   4   3       75.41       81.71      6.96 o 
 -11   4   3      406.24      408.49     12.39 o 
 -10   4   3      395.04      381.54     11.48 o 
  -9   4   3       53.68       53.75      4.88 o 
  -8   4   3      165.28      158.39      6.81 o 
  -7   4   3      126.73      115.35      5.61 o 
  -6   4   3        1.56       11.35      5.93 o 
  -5   4   3       22.75       21.19      1.98 o 
  -4   4   3       26.17       40.45      3.56 o 
  -3   4   3     1397.89     1491.83     24.54 o 
  -2   4   3      599.45      651.01     10.96 o 
  -1   4   3      273.16      264.06      5.61 o 
   0   4   3     1036.69     1045.47     13.53 o 
   1   4   3     1675.60     1869.92     21.00 o 
   2   4   3       18.08       29.71      2.89 o 
   3   4   3     1232.68     1301.78     16.40 o 
   4   4   3      206.67      222.72      5.62 o 
   5   4   3      872.81      902.75     13.30 o 
   6   4   3       92.18       86.50      3.95 o 
   7   4   3      393.83      410.40      8.77 o 
   8   4   3      531.69      526.54     11.85 o 
   9   4   3       13.09       10.88      2.09 o 
  10   4   3      123.16      108.71      8.89 o 
  11   4   3       23.58       21.68      7.35 o 
  12   4   3       30.00       37.84      8.80 o 
  13   4   3      229.87      233.32     19.06 o 
  14   4   3       74.92       58.79     11.67 o 
  15   4   3       20.93       29.50      9.29 o 
  16   4   3      122.72      132.20     18.92 o 
 -16   5   3     2118.93     2135.89     66.95 o 
 -15   5   3     3328.15     3323.05     50.81 o 
 -14   5   3     4301.68     4376.95     60.92 o 
 -13   5   3     2340.69     2362.65     38.65 o 
 -12   5   3       98.35       81.05      8.38 o 
 -11   5   3      189.67      192.58      8.64 o 
 -10   5   3       53.53       48.81      4.88 o 
  -9   5   3      326.82      318.67     10.50 o 
  -8   5   3     4733.45     4675.29     57.89 o 
  -7   5   3    10428.94    10150.46    110.58 o 
  -6   5   3    21614.21    20942.46    214.41 o 
  -5   5   3    11880.13    11540.59    104.08 o 
  -4   5   3      380.84      351.31      6.97 o 
  -3   5   3       23.05       45.97      2.69 o 
  -2   5   3      282.87      267.04      8.95 o 
  -1   5   3     1007.39     1073.32     14.50 o 
   0   5   3     2489.58     2397.96     26.41 o 
   1   5   3    12700.76    12528.62    112.14 o 
   2   5   3    15658.22    15510.40    137.40 o 
   3   5   3     9951.14     9951.45     91.11 o 
   4   5   3      790.55      753.28     12.19 o 
   5   5   3     2044.59     2102.69     25.12 o 
   6   5   3     1698.60     1737.98     22.29 o 
   7   5   3     1181.00     1157.60     17.26 o 
   8   5   3     1258.25     1280.28     18.91 o 
   9   5   3     5569.35     5731.66     68.68 o 
  10   5   3      794.04      881.47     36.52 o 
  11   5   3       84.34       69.36     11.48 o 
  12   5   3       48.05       57.20     10.92 o 
  13   5   3      342.97      350.23     24.17 o 
  14   5   3     1582.74     1776.32     62.22 o 
  15   5   3     1419.28     1434.80     56.15 o 
 -16   6   3       20.31       13.74      7.77 o 
 -15   6   3      677.65      776.70     25.59 o 
 -14   6   3      307.96      316.50     12.47 o 
 -13   6   3        9.98        7.49      2.78 o 
 -12   6   3       62.74       68.38      6.45 o 
 -11   6   3      237.08      241.05     10.11 o 
 -10   6   3      295.17      285.47     10.68 o 
  -9   6   3       72.43       74.53      6.47 o 
  -8   6   3      874.73      845.38     18.23 o 
  -7   6   3       54.64       56.94      6.36 o 
  -6   6   3      887.45      863.56     17.50 o 
  -5   6   3        3.37        1.72      1.76 o 
  -4   6   3       10.06       12.19      1.84 o 
  -3   6   3     2532.30     2524.39     28.51 o 
  -2   6   3      557.00      521.21      9.67 o 
  -1   6   3      102.60      108.00      5.22 o 
   0   6   3        0.37        0.41      0.97 o 
   1   6   3       79.47       80.58      5.75 o 
   2   6   3       77.83       68.88      4.09 o 
   3   6   3       19.22       13.96      2.45 o 
   4   6   3      137.43      133.21      5.09 o 
   5   6   3        0.70        1.67      1.36 o 
   6   6   3        4.56        6.24      1.72 o 
   7   6   3       54.33       48.24      3.85 o 
   8   6   3        0.08       -0.97      1.92 o 
   9   6   3       13.23       10.20      5.09 o 
  10   6   3       33.48       27.18      8.03 o 
  11   6   3      756.60      783.54     36.29 o 
  12   6   3      146.29      137.15     17.50 o 
  13   6   3       20.45       27.97      8.02 o 
  14   6   3      187.08      209.02     23.25 o 
 -15   7   3      917.88      966.29     43.25 o 
 -14   7   3       63.58       61.02      6.23 o 
 -13   7   3      466.17      487.87     15.84 o 
 -12   7   3      681.85      652.69     18.26 o 
 -11   7   3     1586.80     1619.19     30.74 o 
 -10   7   3     2417.51     2375.51     38.34 o 
  -9   7   3      724.66      713.55     17.76 o 
  -8   7   3      427.41      448.93     13.31 o 
  -7   7   3       97.37       86.58      6.56 o 
  -6   7   3     1429.36     1349.93     24.13 o 
  -5   7   3     3698.54     3562.53     47.06 o 
  -4   7   3     3016.67     2916.61     49.09 o 
  -3   7   3    14590.31    14315.95    129.76 o 
  -2   7   3     7863.29     7526.65     72.47 o 
  -1   7   3      362.63      358.45      8.47 o 
   0   7   3       59.12       57.72      4.05 o 
   1   7   3       20.69       22.23      4.12 o 
   2   7   3     1566.61     1550.49     21.22 o 
   3   7   3     1268.03     1238.37     21.15 o 
   4   7   3     9763.03     9645.78     91.50 o 
   5   7   3    10024.11     9583.07    106.28 o 
   6   7   3     7753.63     7715.94     76.21 o 
   7   7   3      526.49      566.08     12.14 o 
   8   7   3      102.38       93.47      6.66 o 
   9   7   3      179.86      193.24     10.50 o 
  10   7   3       26.00       27.99      7.89 o 
  11   7   3     1223.09     1278.91     49.48 o 
  12   7   3     2002.23     2151.66     69.62 o 
  13   7   3     3218.15     3220.17     93.13 o 
 -14   8   3      240.05      282.61     12.27 o 
 -13   8   3       87.73       93.33      9.99 o 
 -12   8   3        3.11        3.83      2.23 o 
 -11   8   3       57.20       55.85      8.22 o 
 -10   8   3      758.48      713.63     18.93 o 
  -9   8   3      503.18      470.97     14.77 o 
  -8   8   3      178.08      164.30      9.64 o 
  -7   8   3       87.72       80.71      6.68 o 
  -6   8   3      553.57      537.71     14.73 o 
  -5   8   3      936.79      891.69     19.30 o 
  -4   8   3      329.72      328.36     10.93 o 
  -3   8   3      377.26      359.56     11.27 o 
  -2   8   3       33.67       29.18      3.81 o 
  -1   8   3       22.96       19.25      2.59 o 
   0   8   3      862.17      867.94     15.14 o 
   1   8   3      406.81      398.70      9.70 o 
   2   8   3       23.57       19.98      2.74 o 
   3   8   3       13.39       14.90      3.74 o 
   4   8   3       22.29       11.35      3.18 o 
   5   8   3       65.60       76.08      5.05 o 
   6   8   3       20.37       18.30      2.70 o 
   7   8   3       12.85       23.08      8.49 o 
   8   8   3        0.01        0.31      1.98 o 
   9   8   3       28.89       17.04      3.87 o 
  10   8   3        4.27        1.14      5.50 o 
  11   8   3       10.06       13.06      5.98 o 
  12   8   3        2.49        7.21      6.44 o 
 -13   9   3      197.63      201.72     12.18 o 
 -12   9   3       86.94       94.68      8.13 o 
 -11   9   3        0.95       -1.84      2.05 o 
 -10   9   3       13.39       21.35      3.89 o 
  -9   9   3     1060.25     1004.51     27.33 o 
  -8   9   3     2790.44     2728.32     43.36 o 
  -7   9   3     7133.96     6995.35     86.45 o 
  -6   9   3     4996.20     4853.55     64.13 o 
  -5   9   3     1951.80     1910.33     32.56 o 
  -4   9   3      856.10      800.42     18.75 o 
  -3   9   3       58.93       55.34      6.98 o 
  -2   9   3      121.11      122.80     10.29 o 
  -1   9   3       28.30       30.43      3.31 o 
   0   9   3     1452.90     1383.01     21.26 o 
   1   9   3     3238.02     3133.08     37.76 o 
   2   9   3     5216.35     5065.46     54.93 o 
   3   9   3     1946.53     1946.14     27.20 o 
   4   9   3      922.86      901.12     16.80 o 
   5   9   3     1210.26     1176.55     19.89 o 
   6   9   3     1589.60     1525.58     28.44 o 
   7   9   3      695.71      729.68     18.45 o 
   8   9   3     1204.70     1223.71     31.94 o 
   9   9   3     1044.05     1047.55     29.40 o 
  10   9   3      908.31      844.07     40.44 o 
  11   9   3        6.81        8.71      7.52 o 
 -11  10   3        1.01        2.23      2.53 o 
 -10  10   3       40.68       41.36      5.28 o 
  -9  10   3      123.67      119.51      9.73 o 
  -8  10   3       26.95       12.68      3.31 o 
  -7  10   3      392.65      353.35     13.39 o 
  -6  10   3      141.37      126.35      9.31 o 
  -5  10   3      540.58      510.00     15.67 o 
  -4  10   3       28.80       26.60      4.18 o 
  -3  10   3        5.65        3.91      2.26 o 
  -2  10   3      443.02      431.09     13.63 o 
  -1  10   3     1229.92     1218.82     24.54 o 
   0  10   3      253.90      259.63     10.48 o 
   1  10   3       39.47       45.49      4.21 o 
   2  10   3      598.15      567.94     13.34 o 
   3  10   3      553.62      548.43     13.16 o 
   4  10   3      348.36      342.97     12.34 o 
   5  10   3      101.85       99.37      7.64 o 
   6  10   3      591.16      588.58     17.05 o 
   7  10   3      398.59      409.20     14.15 o 
   8  10   3      129.15      115.01     10.59 o 
   9  10   3       90.16       90.80     14.78 o 
  -9  11   3      255.42      231.67     11.35 o 
  -8  11   3      433.57      436.46     15.73 o 
  -7  11   3     1272.66     1289.66     28.64 o 
  -6  11   3     3333.44     3278.92     53.68 o 
  -5  11   3     1919.29     1980.64     36.30 o 
  -4  11   3     1578.64     1536.40     30.61 o 
  -3  11   3      774.38      765.31     20.01 o 
  -2  11   3      384.58      370.12     13.24 o 
  -1  11   3      341.36      318.35     12.08 o 
   0  11   3       22.10       20.17      4.60 o 
   1  11   3      689.72      690.27     18.19 o 
   2  11   3      432.30      409.78     11.73 o 
   3  11   3     1385.41     1356.53     27.86 o 
   4  11   3     2497.40     2489.24     41.52 o 
   5  11   3     3080.32     3116.08     48.92 o 
   6  11   3      956.03     1030.48     24.52 o 
   7  11   3      902.39      905.18     32.56 o 
   8  11   3      379.11      388.13     17.87 o 
  -6  12   3       17.10       19.61      4.27 o 
  -5  12   3      691.04      706.58     26.81 o 
  -4  12   3      367.52      384.66     18.47 o 
  -3  12   3       84.94       83.11      7.80 o 
  -2  12   3       18.98       14.72      3.60 o 
  -1  12   3      167.96      159.38     10.39 o 
   0  12   3      363.06      356.78     13.33 o 
   1  12   3      123.25      124.15     11.24 o 
   2  12   3      303.81      318.70     15.97 o 
   3  12   3      759.64      781.66     26.04 o 
   4  12   3      139.20      140.82     11.01 o 
   5  12   3      158.87      151.55     10.46 o 
   6  12   3      334.09      362.48     13.83 o 
  -3  13   3      994.21      915.90     38.79 o 
  -2  13   3      713.47      749.79     34.46 o 
  -1  13   3      236.91      187.64     15.16 o 
 -17   0   4      113.92      108.70     14.33 o 
 -16   0   4      992.97      994.14     39.97 o 
 -15   0   4     2828.90     2686.81     73.39 o 
 -14   0   4     2283.62     2272.32     64.06 o 
 -13   0   4      739.20      711.63     30.50 o 
 -12   0   4     3360.95     3322.35     80.59 o 
 -11   0   4      276.98      289.86     10.68 o 
 -10   0   4     1226.16     1180.57     30.59 o 
  -9   0   4      305.57      354.86     10.80 o 
  -8   0   4    16493.44    16754.59    209.01 o 
  -7   0   4    28650.46    28156.39    342.61 o 
  -6   0   4    13774.43    13527.83    244.63 o 
  -5   0   4    10750.68    11225.46    139.90 o 
  -4   0   4     1037.23     1026.36     21.89 o 
  -3   0   4     3868.17     4327.82     58.85 o 
  -2   0   4    34765.61    32442.25    968.63 o 
  -1   0   4     1903.53     2133.24     44.85 o 
   0   0   4    35078.68    31465.33    716.56 o 
   1   0   4    51277.74    42687.38    511.40 o 
   2   0   4    34674.86    32303.19    553.36 o 
   3   0   4    20024.95    18902.53    328.18 o 
   4   0   4     8058.09     8171.44    150.90 o 
   5   0   4       95.81       90.58      7.86 o 
   6   0   4     1869.78     1930.42     36.95 o 
   7   0   4      805.66      744.15     26.87 o 
   8   0   4      733.88      768.33     28.49 o 
   9   0   4     6347.98     6191.57    127.33 o 
  10   0   4     7456.93     7009.21    143.11 o 
  11   0   4     4398.89     4347.00     99.38 o 
  12   0   4     1117.18     1089.63     39.76 o 
  13   0   4       29.01       26.23      7.25 o 
  14   0   4      832.03      814.61     35.17 o 
  15   0   4     1040.94     1049.66     42.22 o 
 -17   1   4       46.07       36.96      7.42 o 
 -16   1   4      281.48      310.45     14.96 o 
 -15   1   4      107.19      102.32      9.71 o 
 -14   1   4      603.96      532.49     18.87 o 
 -13   1   4      191.40      200.65     15.43 o 
 -12   1   4       59.22       41.59      4.48 o 
 -11   1   4      742.41      705.27     15.53 o 
 -10   1   4      475.66      501.08     12.27 o 
  -9   1   4       90.59       92.95      3.95 o 
  -8   1   4      950.69     1005.30     19.00 o 
  -7   1   4      981.29     1011.74     13.35 o 
  -6   1   4      543.68      546.94      8.43 o 
  -5   1   4       30.82       41.79      1.89 o 
  -4   1   4      851.53      933.12     12.40 o 
  -3   1   4     1651.98     1682.77     17.62 o 
  -2   1   4     2775.40     2888.35     53.58 o 
  -1   1   4     1040.19     1060.40     14.35 o 
   0   1   4      664.22      700.85      9.78 o 
   1   1   4      243.61      253.79      4.15 o 
   2   1   4      800.22      858.11     13.91 o 
   3   1   4       19.67       30.71      2.18 o 
   4   1   4        1.63        3.38      0.83 o 
   5   1   4        0.26        2.90      1.45 o 
   6   1   4      114.20      115.81      6.71 o 
   7   1   4      206.76      224.85      6.25 o 
   8   1   4      129.74      121.61      7.59 o 
   9   1   4        0.85        3.35      3.74 o 
  10   1   4      300.90      259.71     12.36 o 
  11   1   4        5.48        2.13      2.69 o 
  12   1   4      112.29       98.65      9.22 o 
  13   1   4      207.58      199.11     11.50 o 
  14   1   4       19.60       17.20      4.23 o 
  15   1   4       87.54      101.29     14.63 o 
  16   1   4       23.76       24.90      8.12 o 
 -17   2   4     2169.09     2359.52     69.70 o 
 -16   2   4     1321.62     1362.74     55.34 o 
 -15   2   4      407.38      415.76     24.06 o 
 -14   2   4      358.64      389.93     16.24 o 
 -13   2   4      126.70      148.57     15.39 o 
 -12   2   4     1206.76     1227.45     30.19 o 
 -11   2   4     5528.71     5409.34     65.80 o 
 -10   2   4     4657.45     4552.94     56.32 o 
  -9   2   4     8676.58     8538.12     94.34 o 
  -8   2   4    11389.50    11388.56    121.03 o 
  -7   2   4     4984.26     4896.67     56.72 o 
  -6   2   4       15.59       19.99      2.45 o 
  -5   2   4      326.55      317.07     14.58 o 
  -4   2   4     9712.72    10025.45    126.65 o 
  -3   2   4     6039.83     5822.02     60.79 o 
  -2   2   4     8392.13     8519.89     90.24 o 
  -1   2   4     3961.29     3993.89     43.07 o 
   0   2   4     2392.20     2384.09     25.47 o 
   1   2   4        9.35       12.10      2.42 o 
   2   2   4      803.52      804.48     11.45 o 
   3   2   4     5906.08     6092.65     55.68 o 
   4   2   4    15903.48    15701.82    381.15 o 
   5   2   4    11561.44    11741.37    108.96 o 
   6   2   4     4927.03     4897.20     47.35 o 
   7   2   4     1533.62     1591.49     23.15 o 
   8   2   4      178.39      183.64     17.11 o 
   9   2   4       76.34       70.31      7.02 o 
  10   2   4       73.37       70.04      8.51 o 
  11   2   4     3062.72     2973.59     53.27 o 
  12   2   4     6693.43     6887.09    103.07 o 
  13   2   4     5245.21     5334.80     85.40 o 
  14   2   4     2563.16     2674.79     76.61 o 
  15   2   4     1027.26     1123.70     46.12 o 
  16   2   4      215.35      236.46     20.96 o 
 -16   3   4       25.75       14.30      7.31 o 
 -15   3   4      144.08      157.70     12.40 o 
 -14   3   4      429.57      469.33     14.28 o 
 -13   3   4      892.51      890.89     20.05 o 
 -12   3   4        0.09        2.34      3.09 o 
 -11   3   4       26.38       28.19      3.88 o 
 -10   3   4       44.23       49.79      4.75 o 
  -9   3   4     2056.27     2069.92     33.49 o 
  -8   3   4       34.06       37.67      3.86 o 
  -7   3   4        0.08        7.59      5.84 o 
  -6   3   4      461.06      432.61     12.14 o 
  -5   3   4      660.69      684.59     15.52 o 
  -4   3   4       17.61       23.22      2.50 o 
  -3   3   4      192.77      220.70      6.18 o 
  -2   3   4      180.19      193.13      4.91 o 
  -1   3   4      291.09      285.47      5.62 o 
   0   3   4     2872.18     3008.27     34.47 o 
   1   3   4       49.08       51.66      2.45 o 
   2   3   4      473.16      500.60      8.08 o 
   3   3   4     1047.86     1170.28     14.60 o 
   4   3   4       37.84       44.02      2.48 o 
   5   3   4      108.84      106.09      3.68 o 
   6   3   4      801.05      814.08     12.18 o 
   7   3   4        0.03        1.93      0.99 o 
   8   3   4     1412.90     1415.72     30.04 o 
   9   3   4       50.59       49.26      6.05 o 
  10   3   4       92.60       91.43      8.49 o 
  11   3   4      176.44      176.39     20.73 o 
  12   3   4       12.28       16.80      4.40 o 
  13   3   4       93.34      106.82     14.81 o 
  14   3   4      153.63      166.58     19.65 o 
  15   3   4       33.34       35.60      9.71 o 
  16   3   4      126.94      109.48     16.74 o 
 -16   4   4     1536.44     1570.04     38.69 o 
 -15   4   4     1186.10     1151.63     25.07 o 
 -14   4   4      665.97      648.78     17.66 o 
 -13   4   4      472.09      479.21     14.53 o 
 -12   4   4       10.53       17.97      3.28 o 
 -11   4   4     1175.66     1191.14     23.08 o 
 -10   4   4      237.74      234.57      8.99 o 
  -9   4   4     4358.67     4265.87     54.05 o 
  -8   4   4     6755.06     6756.62     84.43 o 
  -7   4   4    12396.66    11807.81    126.01 o 
  -6   4   4     7857.49     7811.29     90.05 o 
  -5   4   4     3240.86     3227.28     40.26 o 
  -4   4   4     1628.90     1624.69     28.91 o 
  -3   4   4       40.72       47.27      2.50 o 
  -2   4   4      264.73      254.60      6.24 o 
  -1   4   4     1108.33     1122.39     14.50 o 
   0   4   4     7501.86     7271.05    115.23 o 
   1   4   4     8338.61     8052.42     73.81 o 
   2   4   4     5623.21     5368.19     51.42 o 
   3   4   4    11591.82    11860.11    111.57 o 
   4   4   4     3505.10     3506.67     36.32 o 
   5   4   4      355.11      370.33      9.41 o 
   6   4   4      150.51      151.20      4.96 o 
   7   4   4     1472.90     1453.99     19.54 o 
   8   4   4     3161.40     3257.17     52.05 o 
   9   4   4     1175.45     1160.33     27.65 o 
  10   4   4     3739.14     3893.87     64.83 o 
  11   4   4     2814.52     2782.02     51.98 o 
  12   4   4     1580.27     1657.77     56.13 o 
  13   4   4      529.45      526.51     29.96 o 
  14   4   4      706.10      804.15     38.45 o 
  15   4   4      474.13      558.29     33.27 o 
 -16   5   4       53.20       57.38     10.47 o 
 -15   5   4      114.78      128.04     11.09 o 
 -14   5   4       44.56       40.84      5.08 o 
 -13   5   4       16.59       16.32      7.78 o 
 -12   5   4      314.90      321.88     11.77 o 
 -11   5   4      280.78      260.35     10.18 o 
 -10   5   4       98.77       95.76      6.95 o 
  -9   5   4       40.90       34.33      4.27 o 
  -8   5   4      500.46      497.34     13.10 o 
  -7   5   4       31.09       30.39      3.83 o 
  -6   5   4       69.32       68.01      5.22 o 
  -5   5   4      102.32       96.54      5.98 o 
  -4   5   4     1286.08     1301.70     16.70 o 
  -3   5   4       75.85       76.29      4.95 o 
  -2   5   4       69.69       59.99      3.27 o 
  -1   5   4       74.26       84.24      4.52 o 
   0   5   4       24.64       40.15      5.22 o 
   1   5   4       42.03       54.00      3.45 o 
   2   5   4      572.47      613.39     10.69 o 
   3   5   4      387.93      407.80     11.55 o 
   4   5   4        0.29        0.62      1.10 o 
   5   5   4       15.77       17.33      2.15 o 
   6   5   4     1327.70     1349.15     22.30 o 
   7   5   4     1050.35     1025.34     16.11 o 
   8   5   4        0.50        2.48      1.32 o 
   9   5   4        0.08        5.07      5.41 o 
  10   5   4      408.35      394.08     15.61 o 
  11   5   4      101.89      101.87     14.68 o 
  12   5   4      558.66      580.16     31.69 o 
  13   5   4      212.01      211.05     19.07 o 
  14   5   4      147.62      159.56     20.10 o 
 -16   6   4      128.84      130.76     11.64 o 
 -15   6   4      184.10      195.11     11.19 o 
 -14   6   4      522.69      514.73     16.34 o 
 -13   6   4      123.79      130.46      9.11 o 
 -12   6   4      552.65      544.89     25.31 o 
 -11   6   4     1951.67     1917.71     33.15 o 
 -10   6   4     3548.41     3404.19     48.31 o 
  -9   6   4     2820.96     2764.48     40.78 o 
  -8   6   4     4223.60     4048.17     53.18 o 
  -7   6   4     2648.04     2542.88     36.91 o 
  -6   6   4     3497.91     3439.17     45.37 o 
  -5   6   4     2920.16     2915.64     48.88 o 
  -4   6   4      332.76      308.79      9.41 o 
  -3   6   4      641.06      652.16     13.36 o 
  -2   6   4       30.69       45.42      5.12 o 
  -1   6   4     2273.86     2275.74     26.68 o 
   0   6   4     4120.78     4044.22     42.09 o 
   1   6   4     4636.89     4621.06     47.25 o 
   2   6   4     6059.82     6085.21     69.29 o 
   3   6   4     6639.80     6678.51     65.28 o 
   4   6   4     4053.60     3964.64     42.45 o 
   5   6   4     1518.76     1483.60     20.70 o 
   6   6   4      695.14      674.90     12.71 o 
   7   6   4      847.88      864.71     15.11 o 
   8   6   4      493.87      505.36     13.29 o 
   9   6   4      197.21      201.96     17.35 o 
  10   6   4      531.40      520.00     28.83 o 
  11   6   4     2200.35     2314.15     70.82 o 
  12   6   4     1414.57     1491.96     55.17 o 
  13   6   4     1194.21     1373.72     54.50 o 
  14   6   4     1624.48     1780.72     65.00 o 
 -15   7   4        9.39       11.00      3.00 o 
 -14   7   4        3.25       -0.80      2.44 o 
 -13   7   4        0.08       -1.12      1.82 o 
 -12   7   4      122.10      116.11      8.54 o 
 -11   7   4      104.46      103.47      8.04 o 
 -10   7   4       22.63       21.61      3.93 o 
  -9   7   4        0.72        1.20      2.35 o 
  -8   7   4     1302.62     1338.44     25.41 o 
  -7   7   4       85.24       80.72      6.38 o 
  -6   7   4        4.40        4.85      2.22 o 
  -5   7   4      235.59      229.35      8.77 o 
  -4   7   4      101.22      103.72     12.50 o 
  -3   7   4       19.53       15.94      2.19 o 
  -2   7   4        9.82       10.40      2.02 o 
  -1   7   4      323.17      347.36      8.51 o 
   0   7   4      225.06      216.51      6.68 o 
   1   7   4      245.84      254.89      7.34 o 
   2   7   4      211.96      195.31      6.45 o 
   3   7   4      407.36      381.62      9.30 o 
   4   7   4      678.38      669.42     15.13 o 
   5   7   4      125.76      131.36      5.58 o 
   6   7   4       62.77       52.73      4.15 o 
   7   7   4      382.65      367.41      9.56 o 
   8   7   4        2.86        8.66      2.83 o 
   9   7   4       38.01       43.63     10.12 o 
  10   7   4      597.98      583.06     31.84 o 
  11   7   4       40.24       31.65      8.40 o 
  12   7   4        0.07       -0.70      4.65 o 
  13   7   4      102.82      107.44     17.86 o 
 -14   8   4       85.21       78.64      7.32 o 
 -13   8   4        1.66        4.85      2.51 o 
 -12   8   4        1.35        0.08      2.00 o 
 -11   8   4     1326.53     1282.79     27.52 o 
 -10   8   4     2360.91     2361.09     39.67 o 
  -9   8   4     3603.95     3522.59     51.43 o 
  -8   8   4     4785.00     4653.94     62.18 o 
  -7   8   4     1601.70     1619.73     29.28 o 
  -6   8   4     1771.01     1739.43     30.01 o 
  -5   8   4       19.84       27.82      7.07 o 
  -4   8   4      723.22      755.49     34.09 o 
  -3   8   4      687.67      641.37     20.80 o 
  -2   8   4     2465.15     2396.08     29.88 o 
  -1   8   4     2146.05     2065.68     26.96 o 
   0   8   4      963.93      948.35     16.24 o 
   1   8   4      828.61      791.11     14.61 o 
   2   8   4     2442.82     2364.74     30.14 o 
   3   8   4     4225.86     4169.35     46.35 o 
   4   8   4     5453.12     5471.18     57.89 o 
   5   8   4     1840.90     1806.44     25.58 o 
   6   8   4     1369.91     1321.34     21.15 o 
   7   8   4      120.87      113.02      9.74 o 
   8   8   4      106.54       96.05      8.95 o 
   9   8   4        1.61        1.84      4.34 o 
  10   8   4       62.52       50.09     11.69 o 
  11   8   4     2749.19     2830.38     84.56 o 
  12   8   4     2270.43     2388.64     77.95 o 
 -13   9   4      146.29      146.16     12.11 o 
 -12   9   4       78.65       76.92      7.37 o 
 -11   9   4      550.08      607.21     18.48 o 
 -10   9   4      375.03      390.47     14.24 o 
  -9   9   4        0.69       -0.45      2.01 o 
  -8   9   4       95.60       86.72      7.55 o 
  -7   9   4       44.08       42.83      5.64 o 
  -6   9   4       64.16       49.71      5.62 o 
  -5   9   4      249.50      227.16      9.88 o 
  -4   9   4        1.81        1.06      2.22 o 
  -3   9   4      239.58      227.60      9.46 o 
  -2   9   4      172.59      157.92      7.69 o 
  -1   9   4      176.53      178.01      8.12 o 
   0   9   4       58.63       57.70      4.60 o 
   1   9   4      214.13      203.63      7.47 o 
   2   9   4       35.41       40.79      3.97 o 
   3   9   4        3.84        6.58      2.13 o 
   4   9   4      108.94      115.53     11.05 o 
   5   9   4       92.03       92.28      5.85 o 
   6   9   4       91.07       90.13      8.35 o 
   7   9   4      294.03      271.72     13.55 o 
   8   9   4       33.93       32.95      8.42 o 
   9   9   4       49.72       25.02      8.40 o 
  10   9   4      285.71      296.26     24.06 o 
 -11  10   4        1.50        2.89      3.13 o 
 -10  10   4       88.74       82.90      7.59 o 
  -9  10   4      223.72      226.70     10.96 o 
  -8  10   4     1211.51     1203.77     27.01 o 
  -7  10   4     5185.67     5071.22     69.26 o 
  -6  10   4     5694.54     5566.57     73.63 o 
  -5  10   4     2477.86     2384.70     39.60 o 
  -4  10   4      656.60      645.74     17.84 o 
  -3  10   4       23.76       23.44      3.80 o 
  -2  10   4      237.01      238.91     10.06 o 
  -1  10   4        6.29        4.71      2.32 o 
   0  10   4     2256.79     2230.18     36.28 o 
   1  10   4     6237.35     6046.35     65.02 o 
   2  10   4     4778.32     4700.88     53.58 o 
   3  10   4     3405.51     3318.31     41.47 o 
   4  10   4      783.23      771.54     16.22 o 
   5  10   4        5.70        5.23      2.33 o 
   6  10   4       17.56       14.08      3.13 o 
   7  10   4      198.66      194.63     12.72 o 
   8  10   4      617.58      655.86     35.10 o 
   9  10   4     1662.79     1644.98     60.45 o 
  -9  11   4       24.65       20.07      4.19 o 
  -8  11   4       76.05       68.97      8.98 o 
  -7  11   4       72.66       62.29      6.52 o 
  -6  11   4        1.50       -2.31      2.31 o 
  -5  11   4       61.81       53.36      6.16 o 
  -4  11   4       85.44       79.20      7.24 o 
  -3  11   4       84.22       79.57     12.25 o 
  -2  11   4       42.78       35.18      4.82 o 
  -1  11   4      265.50      255.92     10.91 o 
   0  11   4      336.46      325.32     15.09 o 
   1  11   4       17.89       19.65      3.72 o 
   2  11   4      111.20      111.35      8.43 o 
   3  11   4       58.38       62.35      6.42 o 
   4  11   4      728.64      724.67     19.64 o 
   5  11   4      550.49      562.38     22.87 o 
   6  11   4        0.15        4.22      2.45 o 
   7  11   4        1.92        5.96      3.01 o 
  -6  12   4       15.72       12.03      6.22 o 
  -5  12   4      380.15      369.24     14.49 o 
  -4  12   4      431.38      448.60     15.93 o 
  -3  12   4     1226.78     1235.76     34.94 o 
  -2  12   4     1325.17     1367.11     29.34 o 
  -1  12   4      799.13      839.13     21.83 o 
   0  12   4      557.80      563.85     17.37 o 
   1  12   4      504.06      506.23     17.78 o 
   2  12   4      682.91      686.77     24.14 o 
   3  12   4      667.60      648.47     23.37 o 
   4  12   4     2011.14     2037.63     46.32 o 
   5  12   4     3014.20     3087.04     50.23 o 
  -2  13   4       93.93       77.47     10.44 o 
 -18   1   5     1162.81      697.89     32.79 o 
 -17   1   5       36.78       36.79      6.38 o 
 -16   1   5       15.87       41.15      9.11 o 
 -15   1   5      100.56      106.27     10.19 o 
 -14   1   5      199.96      188.53     11.28 o 
 -13   1   5      979.57      962.58     35.07 o 
 -12   1   5     1599.79     1560.99     34.79 o 
 -11   1   5     2329.94     2273.85     33.52 o 
 -10   1   5     5787.50     5679.95     67.07 o 
  -9   1   5     2928.01     2824.37     47.99 o 
  -8   1   5     3056.60     2989.07     31.70 o 
  -7   1   5     4550.46     4777.39     46.44 o 
  -6   1   5     4919.62     4741.37     45.41 o 
  -5   1   5     5542.15     5760.14     53.52 o 
  -4   1   5        8.41       20.45      2.54 o 
  -3   1   5     6212.89     6888.96     71.36 o 
  -2   1   5     6862.03     7095.87     63.82 o 
  -1   1   5     8080.98     7998.18     71.22 o 
   0   1   5     3909.32     3879.38     36.47 o 
   1   1   5    22370.09    22456.99    192.15 o 
   2   1   5    15193.53    14934.75    129.04 o 
   3   1   5     5658.53     5531.74     59.25 o 
   4   1   5      702.99      634.58     15.76 o 
   5   1   5      146.19      151.72      7.66 o 
   6   1   5      563.89      550.90     18.22 o 
   7   1   5      625.99      645.53     18.08 o 
   8   1   5     1269.27     1272.85     28.37 o 
   9   1   5     4305.91     4214.40     67.46 o 
  10   1   5     3145.39     3136.59     55.21 o 
  11   1   5     3375.40     3294.78     58.47 o 
  12   1   5     2014.00     1935.39     41.46 o 
  13   1   5      428.70      396.27     16.83 o 
  14   1   5      335.52      335.49     15.93 o 
  15   1   5      207.46      220.42     19.49 o 
  16   1   5      345.82      392.52     26.57 o 
 -17   2   5        0.58        1.35      3.53 o 
 -16   2   5        6.68        2.65      4.09 o 
 -15   2   5      122.49      135.00     11.31 o 
 -14   2   5      646.48      660.49     28.32 o 
 -13   2   5       14.69        4.59      9.99 o 
 -12   2   5      822.95      796.75     24.09 o 
 -11   2   5     1651.88     1607.47     27.00 o 
 -10   2   5       61.79       60.24      5.23 o 
  -9   2   5     2475.52     2520.36     35.10 o 
  -8   2   5       41.21       51.03      4.32 o 
  -7   2   5     1025.87     1101.78     18.47 o 
  -6   2   5      316.46      315.48      8.33 o 
  -5   2   5       49.07       43.59      4.68 o 
  -4   2   5       10.36       15.38      1.62 o 
  -3   2   5      596.93      704.08     11.55 o 
  -2   2   5       59.54       67.66      2.53 o 
  -1   2   5      893.13      958.06     12.01 o 
   0   2   5       18.66       20.08      1.62 o 
   1   2   5        0.94        2.41      1.20 o 
   2   2   5      269.76      310.05      5.50 o 
   3   2   5      728.41      811.04     10.48 o 
   4   2   5       31.66       24.38      1.65 o 
   5   2   5       92.08       86.56      3.71 o 
   6   2   5      283.93      270.70     10.95 o 
   7   2   5      634.18      614.99     25.94 o 
   8   2   5      303.51      311.14     18.80 o 
   9   2   5      655.29      612.03     19.12 o 
  10   2   5       22.13       27.00      5.18 o 
  11   2   5       93.43       92.15     16.40 o 
  12   2   5        0.85        1.57      3.21 o 
  13   2   5       56.35       57.41      7.37 o 
  14   2   5       37.42       52.76     10.94 o 
  15   2   5      141.05      142.21     18.69 o 
  16   2   5      153.26      124.95     18.16 o 
 -17   3   5     1668.54     1690.50     57.92 o 
 -16   3   5      489.88      497.24     20.24 o 
 -15   3   5      175.93      205.11     12.37 o 
 -14   3   5       67.66       68.96      7.99 o 
 -13   3   5       44.41       45.50      9.24 o 
 -12   3   5      296.91      291.20     10.57 o 
 -11   3   5     5467.00     5275.85     65.50 o 
 -10   3   5    10632.67    10522.00    116.10 o 
  -9   3   5     8481.00     8373.58     94.01 o 
  -8   3   5     4220.47     4106.45     65.82 o 
  -7   3   5      275.09      286.71     11.60 o 
  -6   3   5      181.91      210.61      7.36 o 
  -5   3   5      556.96      578.59     23.57 o 
  -4   3   5      728.53      828.43     17.56 o 
  -3   3   5     4281.84     4406.13     51.14 o 
  -2   3   5    27179.88    26775.74    285.06 o 
  -1   3   5    24401.33    23996.56    427.93 o 
   0   3   5    16973.40    16985.85    147.93 o 
   1   3   5     2814.77     2760.85     28.50 o 
   2   3   5     3211.33     3345.46     33.65 o 
   3   3   5      174.86      149.31      7.50 o 
   4   3   5     1562.44     1576.75     18.71 o 
   5   3   5     2460.77     2472.96     27.01 o 
   6   3   5     2650.97     2632.33     34.44 o 
   7   3   5      522.47      549.93     17.02 o 
   8   3   5      140.15      147.71      9.51 o 
   9   3   5     1635.01     1620.20     42.24 o 
  10   3   5     1088.52     1046.17     41.19 o 
  11   3   5     2232.38     2223.35     45.03 o 
  12   3   5     3368.11     3309.59     62.28 o 
  13   3   5     3917.04     4076.25    103.94 o 
  14   3   5     1358.86     1417.92     53.61 o 
  15   3   5      167.99      212.59     23.31 o 
 -17   4   5       68.90       57.98      7.09 o 
 -16   4   5        0.06       11.02      6.99 o 
 -15   4   5        2.36        7.02      3.47 o 
 -14   4   5      238.98      234.70     10.30 o 
 -13   4   5      413.33      404.08     14.98 o 
 -12   4   5       15.16       20.30      3.68 o 
 -11   4   5      772.73      731.37     17.39 o 
 -10   4   5      379.05      388.46     12.32 o 
  -9   4   5      346.72      326.39     10.52 o 
  -8   4   5      267.57      285.82     12.01 o 
  -7   4   5      180.24      156.04      6.85 o 
  -6   4   5     1170.44     1162.02     19.85 o 
  -5   4   5      514.45      542.42     15.56 o 
  -4   4   5      138.95      182.35     16.68 o 
  -3   4   5      110.31       89.98      3.29 o 
  -2   4   5      410.43      427.62      7.91 o 
  -1   4   5      231.83      267.65      8.20 o 
   0   4   5      193.32      212.36      5.43 o 
   1   4   5      827.34      937.91     13.40 o 
   2   4   5      397.71      440.75      9.40 o 
   3   4   5      476.69      512.83      9.24 o 
   4   4   5       51.57       54.70      3.15 o 
   5   4   5      725.81      732.97     11.90 o 
   6   4   5       76.77       72.43      4.48 o 
   7   4   5     1010.93     1004.05     24.66 o 
   8   4   5       71.27       63.03      8.41 o 
   9   4   5       21.01       22.88      4.66 o 
  10   4   5      290.21      303.38     14.04 o 
  11   4   5       84.55       97.90     12.43 o 
  12   4   5        4.01        5.77      4.89 o 
  13   4   5       81.09       63.05     12.28 o 
  14   4   5      346.81      361.29     26.16 o 
  15   4   5       29.30       33.89     10.24 o 
 -17   5   5       76.86       60.52     12.93 o 
 -16   5   5       78.41       72.96      8.69 o 
 -15   5   5       21.55       18.97      3.79 o 
 -14   5   5     1828.70     1766.96     33.01 o 
 -13   5   5     2026.69     1974.66     34.69 o 
 -12   5   5     2454.55     2474.00     39.42 o 
 -11   5   5      231.30      241.24      9.91 o 
 -10   5   5      137.64      128.78      7.66 o 
  -9   5   5     3503.63     3377.57     46.41 o 
  -8   5   5     1988.62     1953.66     30.67 o 
  -7   5   5     4855.03     4809.81     60.65 o 
  -6   5   5     7807.08     7665.15     86.44 o 
  -5   5   5     5045.34     5082.44     60.30 o 
  -4   5   5      768.10      816.68     19.67 o 
  -3   5   5       25.20       30.29      2.72 o 
  -2   5   5      250.79      262.45      6.44 o 
  -1   5   5      680.42      696.00     11.48 o 
   0   5   5     8934.35     8938.55     91.25 o 
   1   5   5    21925.84    21079.86    199.19 o 
   2   5   5    20211.29    19336.53    170.44 o 
   3   5   5     5269.07     5190.27     51.85 o 
   4   5   5        8.95       13.61      2.18 o 
   5   5   5      401.46      391.95      8.73 o 
   6   5   5     1641.63     1648.70     26.11 o 
   7   5   5        3.16        4.14      2.72 o 
   8   5   5     4646.97     4698.45     74.50 o 
   9   5   5     5199.25     5276.01     82.94 o 
  10   5   5     9618.85     9759.24    138.68 o 
  11   5   5     2456.13     2474.89     73.89 o 
  12   5   5     1077.73     1122.82     46.47 o 
  13   5   5        4.89       -1.98      4.62 o 
  14   5   5       59.80       68.46     13.80 o 
 -16   6   5      180.04      167.22     10.78 o 
 -15   6   5        3.04        4.58      3.32 o 
 -14   6   5      224.76      223.81     10.52 o 
 -13   6   5      829.62      857.10     21.44 o 
 -12   6   5       29.73       35.23      4.85 o 
 -11   6   5        0.46        0.81      2.49 o 
 -10   6   5      123.40      132.52      8.18 o 
  -9   6   5      505.21      493.91     14.21 o 
  -8   6   5      502.25      470.56     13.38 o 
  -7   6   5      135.59      121.31      7.08 o 
  -6   6   5      159.23      165.90      7.42 o 
  -5   6   5      121.33      118.98      6.50 o 
  -4   6   5      158.25      167.64      7.01 o 
  -3   6   5      218.00      214.59      6.14 o 
  -2   6   5        6.64        5.95      1.68 o 
  -1   6   5       47.07       46.10      3.43 o 
   0   6   5       54.10       48.15      4.18 o 
   1   6   5      443.50      439.01     10.89 o 
   2   6   5        9.69       15.49      3.65 o 
   3   6   5        3.00        6.40      1.75 o 
   4   6   5       10.64       11.52      2.04 o 
   5   6   5       94.84      105.85      4.78 o 
   6   6   5        9.15        9.37      1.83 o 
   7   6   5       11.05       12.58      3.61 o 
   8   6   5        6.01        7.26      3.04 o 
   9   6   5       44.73       61.45      7.29 o 
  10   6   5       24.13       28.60      8.58 o 
  11   6   5      597.05      653.47     34.39 o 
  12   6   5        7.25       11.53      6.61 o 
  13   6   5       41.90       34.97     11.10 o 
 -15   7   5      235.59      214.47     10.78 o 
 -14   7   5       44.14       42.27      5.51 o 
 -13   7   5        1.02        1.03      2.08 o 
 -12   7   5      490.76      502.84     16.01 o 
 -11   7   5     2611.82     2561.70     61.94 o 
 -10   7   5     6398.41     6218.40     78.76 o 
  -9   7   5     8672.46     8409.67    125.54 o 
  -8   7   5     2916.13     2784.98     47.31 o 
  -7   7   5      193.84      195.31      8.61 o 
  -6   7   5       51.52       45.34      5.92 o 
  -5   7   5        1.29        7.87      2.46 o 
  -4   7   5      925.96      933.57     25.30 o 
  -3   7   5     3215.04     3209.81     43.31 o 
  -2   7   5     6575.91     6413.54     63.95 o 
  -1   7   5    10338.69    10016.83    107.55 o 
   0   7   5     3366.22     3276.36     37.11 o 
   1   7   5      734.06      776.90     13.96 o 
   2   7   5      209.08      216.34      9.05 o 
   3   7   5      611.92      614.70     14.36 o 
   4   7   5      827.87      809.52     14.73 o 
   5   7   5     4275.88     4514.70     49.19 o 
   6   7   5     3598.68     3542.44     48.16 o 
   7   7   5     1098.57     1073.50     25.94 o 
   8   7   5      414.67      451.14     17.02 o 
   9   7   5      376.14      366.54     24.71 o 
  10   7   5      462.72      485.35     29.43 o 
  11   7   5      406.85      407.83     27.34 o 
  12   7   5     1408.77     1512.73     58.67 o 
 -14   8   5        0.08        3.72      2.94 o 
 -13   8   5      181.18      191.20     17.71 o 
 -12   8   5      161.07      147.70      9.99 o 
 -11   8   5       15.38       14.42      3.17 o 
 -10   8   5      116.95      111.18      8.57 o 
  -9   8   5       16.99       15.21      3.73 o 
  -8   8   5        7.34        3.51      2.60 o 
  -7   8   5      259.26      254.36     10.54 o 
  -6   8   5      441.18      404.39     13.04 o 
  -5   8   5      211.33      219.43      9.21 o 
  -4   8   5      416.11      431.61     12.82 o 
  -3   8   5      235.94      233.62     10.79 o 
  -2   8   5      996.85      990.83     21.31 o 
  -1   8   5      961.49      938.45     18.34 o 
   0   8   5      301.25      299.79      8.67 o 
   1   8   5        0.09        2.08      1.59 o 
   2   8   5       46.22       50.98      4.21 o 
   3   8   5      887.36      906.73     16.43 o 
   4   8   5      649.48      609.42     13.13 o 
   5   8   5       17.47        9.55      3.57 o 
   6   8   5       34.69       38.04      4.55 o 
   7   8   5      174.83      137.83     16.97 o 
   8   8   5      759.77      782.88     36.86 o 
   9   8   5      512.83      519.22     30.29 o 
  10   8   5      146.83      142.96     18.69 o 
  11   8   5       74.40       91.35     16.08 o 
 -13   9   5     1636.17     1704.74     62.08 o 
 -12   9   5     1038.63     1025.15     26.38 o 
 -11   9   5      469.57      487.60     16.56 o 
 -10   9   5      917.49      907.55     22.94 o 
  -9   9   5     1681.65     1678.65     32.58 o 
  -8   9   5     1212.68     1204.69     35.24 o 
  -7   9   5      818.48      823.46     20.55 o 
  -6   9   5     2340.43     2296.46     38.02 o 
  -5   9   5     1321.28     1291.22     25.88 o 
  -4   9   5       39.97       41.23      4.92 o 
  -3   9   5       38.05       49.83      8.78 o 
  -2   9   5      776.96      734.62     17.79 o 
  -1   9   5     2449.81     2357.42     36.70 o 
   0   9   5     2671.10     2631.51     33.85 o 
   1   9   5     6137.94     5985.62     63.43 o 
   2   9   5     4576.80     4521.02     51.00 o 
   3   9   5     2008.33     1968.80     28.09 o 
   4   9   5      406.09      401.86     10.90 o 
   5   9   5        6.16        7.41      2.12 o 
   6   9   5       27.74       28.10      3.86 o 
   7   9   5        6.86        1.03      5.00 o 
   8   9   5      578.34      572.99     32.01 o 
   9   9   5     2993.24     3137.99     89.93 o 
  10   9   5     2626.31     2936.58     87.98 o 
 -11  10   5      208.26      210.94     16.61 o 
 -10  10   5        9.87       10.72      2.79 o 
  -9  10   5      172.40      198.00     10.68 o 
  -8  10   5     1018.02     1036.65     24.94 o 
  -7  10   5     1096.84     1073.91     25.05 o 
  -6  10   5       37.02       35.08      5.09 o 
  -5  10   5       78.63       69.76      6.68 o 
  -4  10   5      676.88      652.92     17.97 o 
  -3  10   5      217.35      206.74      9.58 o 
  -2  10   5        2.65        1.59      1.95 o 
  -1  10   5       84.40       86.83      6.84 o 
   0  10   5       87.75       86.84      7.00 o 
   1  10   5       41.03       38.04      4.71 o 
   2  10   5       23.80       22.82      4.22 o 
   3  10   5      275.61      270.16     12.52 o 
   4  10   5      431.91      428.08     11.87 o 
   5  10   5       17.21       13.24      3.01 o 
   6  10   5        1.69        2.77      4.32 o 
   7  10   5      256.34      246.00     21.10 o 
   8  10   5       49.48       65.16     12.76 o 
  -8  11   5      310.11      321.95     13.63 o 
  -7  11   5      176.95      160.96     10.75 o 
  -6  11   5       21.41       33.63      6.32 o 
  -5  11   5      429.13      423.79     15.19 o 
  -4  11   5      361.13      360.64     13.62 o 
  -3  11   5      782.62      779.60     20.58 o 
  -2  11   5     2346.87     2334.11     43.65 o 
  -1  11   5     1298.83     1258.58     26.69 o 
   0  11   5     1295.19     1265.14     27.24 o 
   1  11   5     1519.80     1518.34     44.36 o 
   2  11   5     2026.43     2070.48     36.47 o 
   3  11   5      901.02      930.86     19.06 o 
   4  11   5       43.05       43.34      5.37 o 
   5  11   5      198.98      180.41     12.36 o 
   6  11   5      863.23      906.81     28.28 o 
   7  11   5      582.84      593.34     33.19 o 
  -5  12   5      301.76      296.48     12.95 o 
  -4  12   5      388.29      410.30     15.31 o 
  -3  12   5      158.81      166.67     11.03 o 
  -2  12   5       26.96       30.10      4.64 o 
  -1  12   5      561.85      573.64     17.91 o 
   0  12   5      403.84      411.04     14.79 o 
   1  12   5      146.71      146.60     11.69 o 
   2  12   5        4.33        1.82      3.64 o 
   3  12   5       59.34       52.55      6.80 o 
   4  12   5      221.97      227.05     12.62 o 
   5  12   5      146.02       99.72     11.53 o 
 -18   0   6      689.06      663.00     34.16 o 
 -17   0   6       40.19       47.69     10.23 o 
 -16   0   6        9.07       23.34      7.20 o 
 -15   0   6      923.28      919.25     38.86 o 
 -14   0   6     3730.95     3612.10     91.85 o 
 -13   0   6     9260.13     9085.21    185.78 o 
 -12   0   6     3690.59     3686.25     89.83 o 
 -11   0   6     7047.04     7170.35    148.92 o 
  -9   0   6       51.91       88.59     18.61 o 
  -8   0   6      154.60      141.60      6.13 o 
  -7   0   6     1610.48     1622.82     86.18 o 
  -6   0   6     4739.06     4669.98     64.01 o 
  -5   0   6     9670.87     9773.66    131.25 o 
  -4   0   6     8715.21     8734.22    111.44 o 
  -3   0   6     4329.22     4200.67     57.09 o 
  -2   0   6     1198.97     1343.67     22.23 o 
  -1   0   6     6115.92     6849.22     87.91 o 
   0   0   6     5251.52     4903.68     93.21 o 
   1   0   6    18227.79    18411.47    224.19 o 
   2   0   6     5888.77     5672.62    109.21 o 
   3   0   6     8798.86     8953.04    165.97 o 
   4   0   6     1800.02     1640.47     42.94 o 
   5   0   6     1355.04     1303.48     38.06 o 
   6   0   6       33.34       41.38      7.42 o 
   7   0   6       10.71       26.39      6.48 o 
   8   0   6    16095.26    15341.89    283.58 o 
   9   0   6     9244.76     8932.21    178.04 o 
  10   0   6     7239.03     7240.36    151.36 o 
  11   0   6     2803.80     2698.47     73.38 o 
  12   0   6      242.25      218.26     17.54 o 
  13   0   6      429.40      439.33     25.65 o 
  14   0   6     1078.48     1067.17     43.66 o 
  15   0   6       10.46        5.21      6.74 o 
 -18   1   6      320.70      313.55     15.75 o 
 -17   1   6      909.95      946.56     29.39 o 
 -16   1   6      167.70      166.60     13.27 o 
 -15   1   6        2.43        4.41      3.13 o 
 -14   1   6      406.46      409.12     17.29 o 
 -13   1   6      424.30      481.39     18.63 o 
 -12   1   6     1530.85     1542.82     58.78 o 
 -11   1   6       18.43       16.63      3.01 o 
 -10   1   6       64.18       59.58      7.32 o 
  -9   1   6      993.09      980.77     18.03 o 
  -8   1   6     1294.01     1310.41     16.80 o 
  -7   1   6        3.15        6.43      2.36 o 
  -6   1   6       96.07       78.29      4.32 o 
  -5   1   6     2075.42     2241.21     24.09 o 
  -4   1   6      826.32      978.50     14.75 o 
  -3   1   6       26.10       23.12      1.81 o 
  -2   1   6        0.14        2.34      1.19 o 
  -1   1   6      133.81      174.75      4.20 o 
   0   1   6      293.66      330.18      7.27 o 
   1   1   6      333.65      366.54      5.94 o 
   2   1   6        9.83       18.10      2.27 o 
   3   1   6       38.91       49.52      4.91 o 
   4   1   6        1.13        6.36      2.79 o 
   5   1   6      108.10       86.51     11.34 o 
   6   1   6      111.95      115.82      8.64 o 
   7   1   6       73.22       56.05      6.55 o 
   8   1   6      164.78      149.64      9.42 o 
   9   1   6       28.20       17.59      4.84 o 
  10   1   6       50.54       56.01      7.19 o 
  11   1   6        1.82        3.25      3.00 o 
  12   1   6       26.24       39.23      6.17 o 
  13   1   6        5.44       -0.17      2.80 o 
  14   1   6      697.85      720.86     24.95 o 
  15   1   6       67.28       42.76     11.51 o 
 -18   2   6      659.27      639.42     23.33 o 
 -17   2   6      655.90      671.40     24.39 o 
 -16   2   6      537.89      524.23     20.83 o 
 -15   2   6      546.49      510.86     28.98 o 
 -14   2   6      438.79      426.98     17.92 o 
 -13   2   6      668.92      672.35     22.36 o 
 -12   2   6     1401.70     1380.57     27.76 o 
 -11   2   6     5724.23     5667.39     69.08 o 
 -10   2   6    11513.88    11389.23    124.29 o 
  -9   2   6     6529.22     6479.32     87.70 o 
  -8   2   6     2836.02     2858.34     38.05 o 
  -7   2   6       17.17       25.50      3.07 o 
  -6   2   6      940.85      895.78     18.89 o 
  -5   2   6      686.31      675.14     10.43 o 
  -4   2   6     1869.62     1789.40     22.46 o 
  -3   2   6    13264.99    13237.06    116.63 o 
  -2   2   6    20908.51    20530.05    177.55 o 
  -1   2   6    20792.18    20671.77    178.56 o 
   0   2   6    20033.01    20305.23    175.46 o 
   1   2   6     1407.14     1432.83     16.54 o 
   2   2   6     1549.78     1492.74     16.95 o 
   3   2   6       75.45       56.63      7.75 o 
   4   2   6     1903.95     1968.21     25.91 o 
   5   2   6     4771.92     4603.16     68.73 o 
   6   2   6     8101.05     7962.26    110.47 o 
   7   2   6    11242.36    10822.13    146.04 o 
   8   2   6     3750.65     3628.49     87.05 o 
   9   2   6      978.39      940.34     36.95 o 
  10   2   6       13.45        7.28      3.43 o 
  11   2   6      450.26      455.80     17.91 o 
  12   2   6      370.80      361.29     16.36 o 
  13   2   6      646.44      689.63     23.73 o 
  14   2   6      893.95      924.81     28.93 o 
  15   2   6      313.25      296.87     23.78 o 
 -17   3   6      119.90      110.62     15.82 o 
 -16   3   6        4.09        9.18      4.69 o 
 -15   3   6       39.79       38.56      6.49 o 
 -14   3   6      126.08      123.89     11.35 o 
 -13   3   6       17.58       12.66      3.08 o 
 -12   3   6      245.11      240.51      9.73 o 
 -11   3   6        1.01        3.83      2.12 o 
 -10   3   6     1124.82     1115.21     21.46 o 
  -9   3   6      148.58      155.13     10.92 o 
  -8   3   6       12.77        5.14      2.05 o 
  -7   3   6        5.08        1.58      1.54 o 
  -6   3   6      463.35      464.18     11.12 o 
  -5   3   6        9.75        7.87      1.82 o 
  -4   3   6      589.86      668.15      9.80 o 
  -3   3   6       68.37       82.34      3.11 o 
  -2   3   6      392.96      432.17      7.82 o 
  -1   3   6     1433.07     1602.67     18.86 o 
   0   3   6      701.19      773.91     11.26 o 
   1   3   6      329.88      347.84      7.56 o 
   2   3   6       19.45       36.68      3.73 o 
   3   3   6      158.45      155.94      4.79 o 
   4   3   6      191.00      200.24      6.28 o 
   5   3   6      391.14      404.50      9.48 o 
   6   3   6      657.66      627.21     18.38 o 
   7   3   6      560.24      555.76     17.77 o 
   8   3   6      222.19      224.51     11.51 o 
   9   3   6      200.97      204.72     12.68 o 
  10   3   6        1.94        0.09      2.58 o 
  11   3   6        2.01       -3.00      3.00 o 
  12   3   6       87.96      105.70     10.24 o 
  13   3   6       71.72       76.63     13.45 o 
  14   3   6        7.24        6.40      7.27 o 
 -17   4   6       42.70       44.80      6.21 o 
 -16   4   6       28.03       43.49      6.79 o 
 -15   4   6      894.19      912.33     39.17 o 
 -14   4   6     3330.41     3349.11     50.09 o 
 -13   4   6     2172.89     2125.03     35.95 o 
 -12   4   6     6212.60     6120.49     76.38 o 
 -11   4   6     2765.80     2749.25     40.98 o 
 -10   4   6     1311.08     1300.26     28.67 o 
  -9   4   6      142.52      142.62     13.58 o 
  -8   4   6      857.67      826.97     17.34 o 
  -7   4   6     1832.11     1845.91     33.98 o 
  -6   4   6     1187.82     1136.82     20.01 o 
  -5   4   6     2493.55     2460.53     38.48 o 
  -4   4   6     5271.88     5364.35     51.70 o 
  -3   4   6     2915.68     2941.67     35.36 o 
  -2   4   6     1765.55     1742.75     23.73 o 
  -1   4   6     2433.96     2374.05     43.29 o 
   0   4   6     7796.71     8042.29     74.63 o 
   1   4   6     6018.93     6055.91     58.05 o 
   2   4   6     6471.88     6707.08     63.73 o 
   3   4   6     3143.92     3131.91     33.53 o 
   4   4   6     1920.24     1997.77     26.09 o 
   5   4   6     1169.32     1186.63     20.11 o 
   6   4   6       27.12       34.09      8.51 o 
   7   4   6     2075.48     2112.33     41.23 o 
   8   4   6     1870.83     1927.32     51.52 o 
   9   4   6     4596.66     4613.21    163.24 o 
  10   4   6     2809.07     2908.91     54.90 o 
  11   4   6     2026.34     1997.45     43.57 o 
  12   4   6      515.20      562.95     31.42 o 
  13   4   6        4.14       17.93      7.29 o 
  14   4   6       24.32       24.23      9.56 o 
 -16   5   6       75.63       66.40      8.40 o 
 -15   5   6        5.75       10.91      4.50 o 
 -14   5   6       33.35       38.90      9.52 o 
 -13   5   6      384.10      392.65     15.22 o 
 -12   5   6        0.07       -1.25      3.19 o 
 -11   5   6        5.64        2.25      2.30 o 
 -10   5   6        0.13        0.62      2.01 o 
  -9   5   6       50.80       41.75      4.64 o 
  -8   5   6       52.75       40.68      4.55 o 
  -7   5   6      349.84      341.54     10.79 o 
  -6   5   6      431.49      417.12     11.55 o 
  -5   5   6      351.42      356.36     13.46 o 
  -4   5   6      562.33      599.85     13.47 o 
  -3   5   6        6.25        6.42      1.47 o 
  -2   5   6      159.32      167.69      5.97 o 
  -1   5   6      571.08      598.29     12.23 o 
   0   5   6     3015.19     3100.28     33.87 o 
   1   5   6     1320.21     1403.05     18.81 o 
   2   5   6       54.42       70.68     11.66 o 
   3   5   6       46.34       44.48      3.28 o 
   4   5   6      264.72      265.81      7.03 o 
   5   5   6       42.84       44.22      4.89 o 
   6   5   6      965.13      941.69     24.36 o 
   7   5   6       92.21       88.03      9.88 o 
   8   5   6       98.30       85.95      8.66 o 
   9   5   6      107.18      116.79     10.50 o 
  10   5   6       11.16        5.34      3.33 o 
  11   5   6       55.42       68.26     12.15 o 
  12   5   6        0.44       -3.79      3.79 o 
  13   5   6       10.44        9.21      6.96 o 
 -16   6   6      140.60      142.41     20.41 o 
 -15   6   6      385.16      406.66     15.12 o 
 -14   6   6      714.86      718.98     20.03 o 
 -13   6   6     1759.01     1699.48     32.61 o 
 -12   6   6     5541.39     5406.31     71.50 o 
 -11   6   6     4552.73     4393.99     60.29 o 
 -10   6   6      864.99      872.75     20.33 o 
  -9   6   6      268.81      259.13     10.25 o 
  -8   6   6       77.60       75.64      6.34 o 
  -7   6   6      692.54      672.34     16.25 o 
  -6   6   6      123.21      112.24      7.27 o 
  -5   6   6      718.61      718.06     16.03 o 
  -4   6   6     5085.56     5147.55     62.38 o 
  -3   6   6     7005.08     6904.31     87.33 o 
  -2   6   6     4715.22     4767.13     49.08 o 
  -1   6   6     5254.64     5318.82     53.90 o 
   0   6   6     3191.86     3027.36     34.31 o 
   1   6   6     2025.51     2001.31     25.29 o 
   2   6   6      859.20      863.73     14.51 o 
   3   6   6      734.88      772.00     13.66 o 
   4   6   6      710.74      719.31     13.21 o 
   5   6   6      369.10      376.31     11.14 o 
   6   6   6      894.36      918.84     24.60 o 
   7   6   6     2488.44     2541.76     48.35 o 
   8   6   6     4385.53     4493.09     74.30 o 
   9   6   6     2078.08     2216.65     46.00 o 
  10   6   6     3081.06     3289.14     91.03 o 
  11   6   6      573.41      581.71     32.96 o 
  12   6   6      224.95      244.35     21.70 o 
 -15   7   6       56.36       54.14      6.85 o 
 -14   7   6      530.83      518.89     17.27 o 
 -13   7   6       25.67       25.40      5.60 o 
 -12   7   6       52.81       46.25      5.39 o 
 -11   7   6      270.23      264.34     11.44 o 
 -10   7   6      210.57      195.18      9.60 o 
  -9   7   6        1.15        2.08      2.98 o 
  -8   7   6       16.77       13.60      3.53 o 
  -7   7   6      197.78      188.01      8.77 o 
  -6   7   6      547.40      529.22     16.47 o 
  -5   7   6      128.62      137.65      9.82 o 
  -4   7   6      387.47      389.61     11.75 o 
  -3   7   6     1422.38     1359.23     24.06 o 
  -2   7   6       46.20       46.40      4.72 o 
  -1   7   6       18.49       14.89      2.51 o 
   0   7   6      337.00      344.03      8.95 o 
   1   7   6       12.94       13.88      2.33 o 
   2   7   6        0.34        5.89      3.28 o 
   3   7   6       27.78       45.00      3.91 o 
   4   7   6      680.69      723.62     13.98 o 
   5   7   6        7.23        8.52      2.33 o 
   6   7   6        0.32        1.64      3.68 o 
   7   7   6      158.71      154.26     10.55 o 
   8   7   6      355.31      355.20     15.51 o 
   9   7   6       84.06       86.51     14.03 o 
  10   7   6      230.41      229.51     23.97 o 
  11   7   6      258.27      242.39     21.84 o 
  12   7   6      200.71      216.20     24.67 o 
 -14   8   6      199.67      179.57     14.38 o 
 -13   8   6      338.57      330.47     13.63 o 
 -12   8   6     1001.53     1013.96     53.59 o 
 -11   8   6     1532.98     1523.58     49.73 o 
 -10   8   6     2631.47     2604.66     42.95 o 
  -9   8   6     2167.12     2088.61     36.40 o 
  -8   8   6     1853.35     1837.98     33.07 o 
  -7   8   6      385.07      388.02     13.23 o 
  -6   8   6      129.57      126.72      8.46 o 
  -5   8   6        1.49        7.29      3.74 o 
  -4   8   6     1222.59     1131.38     22.70 o 
  -3   8   6     4271.32     4210.91     56.56 o 
  -2   8   6     4863.56     4724.90     60.40 o 
  -1   8   6     6738.08     6714.85     79.90 o 
   0   8   6     6426.73     6222.29     64.36 o 
   1   8   6      883.58      853.61     15.86 o 
   2   8   6        1.55       18.37      8.68 o 
   3   8   6       80.25       78.43      5.27 o 
   4   8   6      246.45      246.21      8.03 o 
   5   8   6     1284.95     1268.37     24.75 o 
   6   8   6     2640.28     2772.87     52.39 o 
   7   8   6     4101.98     4254.08     72.31 o 
   8   8   6     1269.68     1323.44     50.86 o 
   9   8   6      625.10      679.61     35.88 o 
  10   8   6      888.65      951.58     44.16 o 
  11   8   6      637.69      628.08     36.37 o 
 -12   9   6       27.77       20.27      3.98 o 
 -11   9   6      119.20      103.61      8.48 o 
 -10   9   6       11.97       14.54      5.58 o 
  -9   9   6      176.69      155.47     10.37 o 
  -8   9   6        1.73        3.90      2.65 o 
  -7   9   6      322.56      338.81     12.84 o 
  -6   9   6      536.70      518.56     15.74 o 
  -5   9   6        1.33        5.64      3.18 o 
  -4   9   6      365.54      365.85     12.64 o 
  -3   9   6      466.57      480.88     14.42 o 
  -2   9   6        0.24       -0.72      1.73 o 
  -1   9   6       21.24       18.09      4.13 o 
   0   9   6      239.75      266.31     10.20 o 
   1   9   6      714.59      701.58     14.87 o 
   2   9   6       37.14       46.08      4.31 o 
   3   9   6       38.64       30.25      3.56 o 
   4   9   6       70.57       61.93      4.88 o 
   5   9   6      131.70      116.30      8.11 o 
   6   9   6       95.57       97.29      9.42 o 
   7   9   6       16.60       10.27      6.23 o 
   8   9   6       35.49       33.95      9.55 o 
   9   9   6        1.27        4.66      6.14 o 
 -10  10   6      244.47      256.69     12.06 o 
  -9  10   6      112.69      128.53      9.44 o 
  -8  10   6      390.76      403.86     14.81 o 
  -7  10   6      630.26      607.47     18.32 o 
  -6  10   6      451.41      459.56     15.47 o 
  -5  10   6     2165.61     2185.38     38.08 o 
  -4  10   6     1703.06     1684.15     37.17 o 
  -3  10   6      541.11      536.18     16.05 o 
  -2  10   6      398.80      393.93     13.34 o 
  -1  10   6      957.01      958.44     21.88 o 
   0  10   6     1905.31     1887.62     33.07 o 
   1  10   6     1932.45     1881.46     32.99 o 
   2  10   6     2420.27     2412.40     33.62 o 
   3  10   6     1923.49     1912.08     30.82 o 
   4  10   6      302.83      305.20      9.92 o 
   5  10   6       18.27       22.58      5.93 o 
   6  10   6        1.73       13.58      7.04 o 
   7  10   6      468.40      536.85     31.70 o 
   8  10   6     2177.14     2247.30     73.53 o 
  -8  11   6        5.98        0.97      2.87 o 
  -7  11   6        0.01       -0.31      2.09 o 
  -6  11   6      135.40      144.37     10.13 o 
  -5  11   6      359.58      376.24     14.33 o 
  -4  11   6      157.30      146.68     10.09 o 
  -3  11   6        3.53        4.64      2.51 o 
  -2  11   6      154.92      155.40     10.17 o 
  -1  11   6      119.58      129.62      9.24 o 
   0  11   6      227.25      244.25     10.73 o 
   1  11   6       28.03       30.05      4.89 o 
   2  11   6      380.06      374.79     13.31 o 
   3  11   6       24.64       24.04      3.97 o 
   4  11   6       24.40       14.73      3.50 o 
   5  11   6      260.97      279.80     22.25 o 
   6  11   6       96.33       95.56     14.87 o 
  -4  12   6      894.87      869.82     36.64 o 
  -3  12   6     2093.19     2113.67     53.59 o 
  -2  12   6     3631.19     3766.14     91.28 o 
  -1  12   6     3801.11     3887.63     58.65 o 
   0  12   6     1929.95     1962.70     36.78 o 
   1  12   6       99.68      101.43      7.98 o 
   2  12   6      373.11      389.34     17.45 o 
   3  12   6       70.29       56.84      8.42 o 
   4  12   6      153.00      164.71     13.16 o 
 -18   1   7       23.73       42.96      7.26 o 
 -17   1   7      283.81      291.65     16.05 o 
 -16   1   7      738.35      695.40     24.98 o 
 -15   1   7      644.50      658.88     56.39 o 
 -14   1   7     3246.67     3122.70     69.68 o 
 -13   1   7     6352.17     6040.59     95.60 o 
 -12   1   7     3146.79     3049.84     56.52 o 
 -11   1   7     1833.81     1740.58     37.77 o 
 -10   1   7      509.87      501.73     12.55 o 
  -9   1   7      478.19      517.56     17.54 o 
  -8   1   7      226.76      251.91      7.98 o 
  -7   1   7      365.70      367.09      7.12 o 
  -6   1   7     8871.43     9009.27     82.60 o 
  -5   1   7    10183.45    10011.18     91.85 o 
  -4   1   7     9742.76     9925.77     89.57 o 
  -3   1   7     5748.44     5515.46     52.15 o 
  -2   1   7     6492.31     6474.09     60.09 o 
  -1   1   7     1278.17     1282.41     17.36 o 
   0   1   7      605.13      623.61      9.27 o 
   1   1   7     1234.18     1220.62     16.18 o 
   2   1   7     2819.80     2879.81     66.87 o 
   3   1   7     2004.74     2008.72     46.33 o 
   4   1   7     1553.06     1500.91     66.87 o 
   5   1   7     3617.21     3540.48     56.69 o 
   6   1   7     4823.58     4635.84    110.60 o 
   7   1   7      537.98      523.15     17.66 o 
   8   1   7     3498.69     3339.10     64.71 o 
   9   1   7     3315.49     3132.04     56.48 o 
  10   1   7     3111.80     3025.63     62.06 o 
  11   1   7      447.68      477.61     18.87 o 
  12   1   7       44.91       30.27     13.73 o 
  13   1   7      861.30      913.76     28.51 o 
  14   1   7      225.76      242.09     20.91 o 
  15   1   7      301.24      322.96     17.15 o 
 -17   2   7      213.82      199.98     14.20 o 
 -16   2   7       72.22       65.60      8.84 o 
 -15   2   7       13.63       20.24      5.32 o 
 -14   2   7        1.55        2.03      3.63 o 
 -13   2   7      205.14      223.42     13.00 o 
 -12   2   7      120.21      117.59     10.71 o 
 -11   2   7       11.02       11.41      3.62 o 
 -10   2   7      168.32      166.33      7.43 o 
  -9   2   7       54.04       53.05      4.78 o 
  -8   2   7      100.09       91.05      5.57 o 
  -7   2   7       38.12       33.36      3.94 o 
  -6   2   7       86.28       75.06      4.08 o 
  -5   2   7     1091.92     1176.53     15.11 o 
  -4   2   7        0.03        0.66      1.01 o 
  -3   2   7     1494.24     1602.16     18.99 o 
  -2   2   7     1579.43     1803.69     20.71 o 
  -1   2   7       85.63      122.80      3.90 o 
   0   2   7        5.33       14.41      2.71 o 
   1   2   7      777.81      869.30     13.25 o 
   2   2   7        2.32       10.80      2.54 o 
   3   2   7      134.59      164.58      5.05 o 
   4   2   7       37.93       48.52     11.52 o 
   5   2   7      393.58      382.64     13.84 o 
   6   2   7      289.38      279.27     12.39 o 
   7   2   7      168.73      172.86     14.37 o 
   8   2   7      293.87      260.18     12.85 o 
   9   2   7      115.16       94.47     19.87 o 
  10   2   7      122.49      111.89     10.30 o 
  11   2   7       24.49       23.96      5.19 o 
  12   2   7        9.66        5.02      3.54 o 
  13   2   7       57.17       67.34      8.69 o 
  14   2   7       15.98       20.62      5.90 o 
 -17   3   7     1144.89     1098.98     46.45 o 
 -16   3   7     1703.97     1666.10     41.99 o 
 -15   3   7      952.67      923.41     28.99 o 
 -14   3   7     2066.18     2019.92     45.50 o 
 -13   3   7      836.35      863.89     26.75 o 
 -12   3   7     1030.81     1009.59     21.48 o 
 -11   3   7       57.69       62.01      6.15 o 
 -10   3   7     2086.35     2042.77     32.15 o 
  -9   3   7     5827.25     5717.21     68.94 o 
  -8   3   7     2197.21     2196.30     32.44 o 
  -7   3   7     1781.58     1810.64     27.66 o 
  -6   3   7     1083.60     1053.11     18.80 o 
  -5   3   7     2971.87     3324.26    109.30 o 
  -4   3   7     1994.84     2007.00     22.85 o 
  -3   3   7    10260.47    10528.24     95.22 o 
  -2   3   7    20067.12    19790.99    172.75 o 
  -1   3   7     6547.05     6387.99     60.26 o 
   0   3   7      836.07      814.07     25.39 o 
   1   3   7       38.38       40.10      2.66 o 
   2   3   7      216.19      236.39      5.53 o 
   3   3   7      331.50      319.97      8.31 o 
   4   3   7        9.11       15.63      3.45 o 
   5   3   7    10431.30    10003.96    135.62 o 
   6   3   7    10758.23    10664.86    144.95 o 
   7   3   7    13620.60    13353.82    231.93 o 
   8   3   7     3390.16     3244.48     57.55 o 
   9   3   7     1058.05     1084.44     30.22 o 
  10   3   7        5.67       12.54      3.65 o 
  11   3   7      111.60      127.12     11.37 o 
  12   3   7      194.66      200.81     13.27 o 
  13   3   7      718.22      683.30     24.77 o 
  14   3   7     1937.26     2020.28     69.77 o 
 -17   4   7      874.46      874.77     28.97 o 
 -16   4   7      548.32      580.35     23.03 o 
 -15   4   7        1.86        2.80      3.28 o 
 -14   4   7      677.68      651.65     25.61 o 
 -13   4   7       61.00       56.71      5.94 o 
 -12   4   7      652.65      659.11     17.33 o 
 -11   4   7      196.43      184.02      8.65 o 
 -10   4   7      135.55      140.69      8.67 o 
  -9   4   7      350.70      345.81     11.14 o 
  -8   4   7      377.60      409.85     11.87 o 
  -7   4   7       93.72      112.31      6.50 o 
  -6   4   7       91.36       83.49      5.84 o 
  -5   4   7      232.51      234.01     11.47 o 
  -4   4   7        0.10        4.70      1.47 o 
  -3   4   7       55.25       47.75      3.36 o 
  -2   4   7      831.88      833.93     12.80 o 
  -1   4   7      451.47      490.79      9.27 o 
   0   4   7      281.03      325.28      7.30 o 
   1   4   7      702.44      749.85     12.00 o 
   2   4   7      566.19      581.58     10.26 o 
   3   4   7       43.50       56.49      3.25 o 
   4   4   7      307.87      305.16      9.61 o 
   5   4   7      444.61      411.34     17.34 o 
   6   4   7      184.57      170.21      9.99 o 
   7   4   7       30.84       37.53      6.00 o 
   8   4   7        7.60        7.21      3.14 o 
   9   4   7       11.15       11.61      3.68 o 
  10   4   7       68.92       72.16      8.62 o 
  11   4   7      204.34      214.95     12.83 o 
  12   4   7        7.90       13.02      4.34 o 
  13   4   7        0.20        3.88      6.12 o 
 -16   5   7        3.23        5.57      3.48 o 
 -15   5   7      891.20      851.52     28.36 o 
 -14   5   7     2381.98     2370.41     40.65 o 
 -13   5   7     6188.40     6185.22     84.84 o 
 -12   5   7     3401.81     3241.33     84.71 o 
 -11   5   7     2546.89     2453.03     39.05 o 
 -10   5   7      445.85      421.99     13.21 o 
  -9   5   7      253.87      223.08      9.35 o 
  -8   5   7      767.30      713.58     16.81 o 
  -7   5   7     1006.10     1016.77     29.93 o 
  -6   5   7     7082.18     6915.79     80.31 o 
  -5   5   7    14073.53    13991.83    148.66 o 
  -4   5   7     8582.03     8378.29     93.33 o 
  -3   5   7     5440.01     5591.26     55.34 o 
  -2   5   7      685.44      675.83     11.80 o 
  -1   5   7      648.31      656.79     11.66 o 
   0   5   7      132.51      162.26     15.40 o 
   1   5   7      600.78      603.28     12.63 o 
   2   5   7     4710.94     4672.78     48.11 o 
   3   5   7     3701.43     3530.55     38.48 o 
   4   5   7     3407.83     3388.42     44.57 o 
   5   5   7      824.56      861.09     23.32 o 
   6   5   7     1557.83     1611.10     52.01 o 
   7   5   7      625.20      622.35     20.58 o 
   8   5   7      954.80      965.25     27.12 o 
   9   5   7     4852.09     4916.18    110.28 o 
  10   5   7     3285.96     3455.95     85.50 o 
  11   5   7      912.07      928.29     61.44 o 
  12   5   7       98.25       87.87     15.28 o 
  13   5   7        1.40        4.28      6.38 o 
 -15   6   7       61.79       54.22      6.28 o 
 -14   6   7      432.82      449.27     15.56 o 
 -13   6   7      174.65      177.08      9.72 o 
 -12   6   7      294.32      282.97     11.71 o 
 -11   6   7       22.82       20.43      4.24 o 
 -10   6   7      804.56      788.99     19.47 o 
  -9   6   7      678.34      666.75     21.08 o 
  -8   6   7      200.66      207.44      9.13 o 
  -7   6   7       55.07       42.70      4.72 o 
  -6   6   7      349.29      337.74     11.12 o 
  -5   6   7     1812.04     1787.73     29.00 o 
  -4   6   7     1346.95     1330.09     23.52 o 
  -3   6   7       35.21       46.25      4.61 o 
  -2   6   7      202.71      192.01      6.26 o 
  -1   6   7       73.35       80.81      4.87 o 
   0   6   7      334.48      337.48      9.66 o 
   1   6   7        6.30        6.89      1.77 o 
   2   6   7        1.19        2.87      1.34 o 
   3   6   7      199.75      203.74      6.59 o 
   4   6   7        8.82        8.62      2.21 o 
   5   6   7      117.17      115.36      9.64 o 
   6   6   7       18.10       15.06      4.07 o 
   7   6   7       27.26       32.64      5.80 o 
   8   6   7       67.76       67.79     16.86 o 
   9   6   7      205.00      206.65     13.32 o 
  10   6   7      130.01      141.65     12.49 o 
  11   6   7        3.75       -4.58      4.62 o 
  12   6   7      122.57      104.12     17.20 o 
 -15   7   7     1768.27     1768.83     59.74 o 
 -14   7   7      505.68      515.92     17.21 o 
 -13   7   7      796.86      809.56     21.68 o 
 -12   7   7      635.90      620.76     18.35 o 
 -11   7   7      863.48      858.10     21.57 o 
 -10   7   7     3152.55     3124.44     47.79 o 
  -9   7   7     2186.73     2114.02     36.11 o 
  -8   7   7     1330.07     1342.08     26.47 o 
  -7   7   7       31.31       26.74      4.16 o 
  -6   7   7      559.70      545.87     15.05 o 
  -5   7   7      112.64      121.14      7.83 o 
  -4   7   7      830.12      841.77     18.56 o 
  -3   7   7     5079.46     5045.04     62.97 o 
  -2   7   7    11685.40    11401.65    124.92 o 
  -1   7   7     7856.61     7779.19     76.57 o 
   0   7   7     1146.75     1179.65     18.71 o 
   1   7   7      260.34      258.82      7.84 o 
   2   7   7       75.06       83.73      5.25 o 
   3   7   7      432.32      438.77     11.62 o 
   4   7   7      497.45      510.07     13.94 o 
   5   7   7     2860.59     2840.26     52.57 o 
   6   7   7     7030.12     7114.91    106.69 o 
   7   7   7     6299.78     6616.63    101.78 o 
   8   7   7     2637.67     2709.56     56.87 o 
   9   7   7      186.22      174.74     20.69 o 
  10   7   7       59.55       70.32     13.17 o 
  11   7   7        2.34        6.57      6.14 o 
 -14   8   7       29.44       24.59      7.49 o 
 -13   8   7      397.09      391.33     14.95 o 
 -12   8   7      329.43      336.10     13.52 o 
 -11   8   7      293.24      309.49     12.74 o 
 -10   8   7        0.01       -2.18      2.18 o 
  -9   8   7      206.74      196.70     10.30 o 
  -8   8   7      214.30      206.02      9.95 o 
  -7   8   7      476.08      480.33     14.97 o 
  -6   8   7      168.94      168.72      8.55 o 
  -5   8   7       59.09       53.64      5.55 o 
  -4   8   7       88.65       78.25      7.08 o 
  -3   8   7        0.10        8.94      2.64 o 
  -2   8   7      138.61      130.49      7.66 o 
  -1   8   7       26.52       16.64      3.16 o 
   0   8   7       70.56       72.05      5.06 o 
   1   8   7       58.40       66.39      4.86 o 
   2   8   7        9.01       14.40      2.41 o 
   3   8   7        0.00       -1.20      1.20 o 
   4   8   7        5.12        4.31      2.31 o 
   5   8   7        0.03        3.71      3.04 o 
   6   8   7        9.63       15.55      4.52 o 
   7   8   7        5.62        9.02      6.45 o 
   8   8   7       43.97       49.21     11.31 o 
   9   8   7      164.78      179.40     21.66 o 
  10   8   7        1.93        1.14      6.43 o 
 -12   9   7     1056.67     1091.85     33.06 o 
 -11   9   7       85.07       78.63      7.48 o 
 -10   9   7        4.36        8.34      3.66 o 
  -9   9   7       93.29       85.09      7.76 o 
  -8   9   7      133.84      130.77      9.47 o 
  -7   9   7     1600.30     1575.28     43.68 o 
  -6   9   7     3482.05     3513.86     58.77 o 
  -5   9   7     4282.89     4213.09     58.67 o 
  -4   9   7     4303.96     4234.64     58.33 o 
  -3   9   7     1696.53     1672.37     30.44 o 
  -2   9   7      702.43      687.90     17.66 o 
  -1   9   7        6.21        2.01      2.32 o 
   0   9   7      270.65      282.53     10.63 o 
   1   9   7      324.95      315.38     11.21 o 
   2   9   7     1941.98     1953.32     28.44 o 
   3   9   7     1991.13     2076.92     29.81 o 
   4   9   7      957.13      980.84     21.97 o 
   5   9   7      982.56     1012.76     32.18 o 
   6   9   7      734.59      713.71     23.60 o 
   7   9   7     1010.91     1091.61     46.24 o 
   8   9   7      861.93      921.60     43.03 o 
   9   9   7     1318.63     1426.23     56.86 o 
 -10  10   7       11.83        9.90      8.38 o 
  -9  10   7      298.52      297.81     12.99 o 
  -8  10   7       92.74       94.58      9.64 o 
  -7  10   7        9.13        5.12      4.57 o 
  -6  10   7        1.45        2.31      3.31 o 
  -5  10   7      138.52      131.46      9.37 o 
  -4  10   7      204.38      214.59     10.27 o 
  -3  10   7      826.93      859.60     21.23 o 
  -2  10   7      137.06      144.64      9.44 o 
  -1  10   7      264.79      272.94     14.59 o 
   0  10   7      556.86      572.12     16.42 o 
   1  10   7      746.53      781.17     19.59 o 
   2  10   7      102.38       96.35     10.04 o 
   3  10   7        0.42       -0.92      1.95 o 
   4  10   7      413.88      421.23     14.11 o 
   5  10   7      362.28      384.78     17.02 o 
   6  10   7        1.83       11.63      6.58 o 
   7  10   7      147.45      154.14     19.94 o 
  -7  11   7      116.13      123.67     10.68 o 
  -6  11   7      553.60      554.48     17.97 o 
  -5  11   7     1745.97     1739.78     35.58 o 
  -4  11   7     1718.11     1741.86     34.26 o 
  -3  11   7     2705.49     2702.82     45.00 o 
  -2  11   7     1599.84     1640.11     32.39 o 
  -1  11   7      974.53     1016.26     24.00 o 
   0  11   7      479.11      503.24     16.03 o 
   1  11   7      136.04      131.51      9.17 o 
   2  11   7       36.82       48.36      8.44 o 
   3  11   7      135.38      120.35     10.75 o 
   5  11   7     1499.71     1598.83     57.41 o 
   6  11   7     1367.54     1521.74     56.55 o 
  -3  12   7      137.26      136.71     13.65 o 
  -2  12   7      109.44      124.72      9.26 o 
  -1  12   7       27.93       16.12      5.40 o 
   0  12   7      216.15      223.70     13.60 o 
   1  12   7      895.79      863.65     22.18 o 
   2  12   7       25.48       26.47      4.66 o 
 -17   0   8      158.55      153.41     19.23 o 
 -16   0   8      337.50      325.34     23.97 o 
 -15   0   8     1412.43     1325.74     50.52 o 
 -14   0   8     1478.74     1461.38     52.66 o 
 -13   0   8     2351.95     2292.92     68.29 o 
 -12   0   8     3432.28     3384.16     87.13 o 
 -11   0   8     1097.08     1126.42     41.51 o 
  -9   0   8      347.92      348.17     20.14 o 
  -8   0   8      124.39      150.33     13.72 o 
  -7   0   8     3095.79     3079.22     46.78 o 
  -6   0   8    12555.78    12583.85    185.98 o 
  -5   0   8    21640.30    20898.36    336.43 o 
  -4   0   8    22604.19    21839.79    365.09 o 
  -3   0   8     9084.80     9205.49    118.72 o 
  -2   0   8      550.04      553.04     13.15 o 
  -1   0   8     2798.64     2961.74     62.87 o 
   0   0   8        2.10       32.75      9.09 o 
   1   0   8      479.30      489.63     32.59 o 
   2   0   8    10907.82    10603.20    196.06 o 
   3   0   8    18329.07    17223.80    308.78 o 
   4   0   8    14693.39    13931.22    255.68 o 
   5   0   8     5452.98     5410.93    114.35 o 
   6   0   8      433.09      408.90     21.71 o 
   7   0   8      288.32      255.13     17.60 o 
   8   0   8      333.14      267.63     18.65 o 
   9   0   8        7.40        7.62      5.09 o 
  10   0   8     2037.84     1960.40     61.06 o 
  11   0   8     3296.96     3300.05     88.39 o 
  12   0   8      416.95      395.40     25.72 o 
  13   0   8      296.36      320.79     23.95 o 
  14   0   8      368.52      356.93     25.97 o 
 -17   1   8      252.63      224.52     14.27 o 
 -16   1   8      384.86      367.22     18.38 o 
 -15   1   8      259.49      256.91     14.84 o 
 -14   1   8      118.71      120.56     11.66 o 
 -13   1   8      971.57      925.38     39.13 o 
 -12   1   8      313.08      307.72     15.03 o 
 -11   1   8       22.58       21.10      5.24 o 
 -10   1   8      531.80      530.30     18.60 o 
  -9   1   8     1575.70     1557.58     25.17 o 
  -8   1   8      138.53      156.25      6.41 o 
  -7   1   8        8.66        9.97      2.10 o 
  -6   1   8      252.74      248.54      5.97 o 
  -5   1   8      700.93      678.61     11.98 o 
  -4   1   8     1897.99     2037.29     23.40 o 
  -3   1   8      538.54      554.38      9.46 o 
  -2   1   8     1146.58     1218.33     15.79 o 
  -1   1   8      749.73      775.96     11.83 o 
   0   1   8      470.84      516.66      8.56 o 
   1   1   8        1.64        1.61      0.66 o 
   2   1   8       19.01       18.80      3.34 o 
   3   1   8      107.37      103.78      7.82 o 
   4   1   8      107.24      108.38     13.11 o 
   5   1   8      185.64      164.62      9.25 o 
   6   1   8      470.45      461.21     16.39 o 
   7   1   8      139.01      118.87      9.94 o 
   8   1   8      117.53      116.18     10.29 o 
   9   1   8       15.04       14.12      6.24 o 
  10   1   8       33.98       27.97      5.62 o 
  11   1   8       11.14       11.77      3.95 o 
  12   1   8       13.72       13.36      4.38 o 
  13   1   8      134.62      133.26     12.39 o 
  14   1   8       13.38       19.92      5.97 o 
 -17   2   8     2116.82     2145.56     50.12 o 
 -16   2   8     4082.63     4013.22     74.93 o 
 -15   2   8     3120.06     3087.17     61.67 o 
 -14   2   8     1188.83     1118.23     40.14 o 
 -13   2   8       46.35       40.56      6.91 o 
 -12   2   8      101.14      109.71     10.48 o 
 -11   2   8      126.06      132.68      7.23 o 
 -10   2   8      157.97      159.69     19.07 o 
  -9   2   8     1986.34     2041.51     35.82 o 
  -8   2   8     7442.63     7261.29     83.08 o 
  -7   2   8     7084.63     7003.44     79.72 o 
  -6   2   8     1518.44     1448.88     23.15 o 
  -5   2   8     1241.99     1271.79     16.61 o 
  -4   2   8     3495.69     3622.91     37.30 o 
  -3   2   8     4807.07     4980.56     48.74 o 
  -2   2   8     6487.78     6663.23     62.77 o 
  -1   2   8    10063.38    10209.24     93.72 o 
   0   2   8     5350.07     5349.10     51.35 o 
   1   2   8      735.98      755.06     10.99 o 
   2   2   8       73.40       75.33      5.64 o 
   3   2   8      897.72      863.87     28.59 o 
   4   2   8     1376.20     1316.75     28.54 o 
   5   2   8     6135.18     5929.26     87.70 o 
   6   2   8     7144.70     6866.84    100.49 o 
   7   2   8     7340.84     6970.18    187.51 o 
   8   2   8     2134.11     2108.85     43.50 o 
   9   2   8       34.74       27.75      5.44 o 
  10   2   8      275.37      270.89     17.30 o 
  11   2   8      134.55      139.95     12.10 o 
  12   2   8      148.08      175.65     19.11 o 
  13   2   8     1243.90     1250.81     35.68 o 
 -17   3   8      109.42      110.07     16.02 o 
 -16   3   8      969.02      965.86     33.03 o 
 -15   3   8      246.11      241.69     15.94 o 
 -14   3   8       15.52        7.83      4.70 o 
 -13   3   8      395.54      403.25     18.01 o 
 -12   3   8       87.47       79.48      6.53 o 
 -11   3   8      223.26      223.80      9.19 o 
 -10   3   8      175.34      157.33      9.10 o 
  -9   3   8       40.21       39.52      5.00 o 
  -8   3   8     1310.15     1353.47     23.74 o 
  -7   3   8      119.12      109.30      6.32 o 
  -6   3   8        7.29        7.67      3.24 o 
  -5   3   8      330.58      323.38      9.40 o 
  -4   3   8       68.99       54.07      3.02 o 
  -3   3   8      378.02      354.25      7.54 o 
  -2   3   8       30.89       35.37      2.79 o 
  -1   3   8      334.04      381.46      7.86 o 
   0   3   8      874.84      904.41     13.27 o 
   1   3   8      371.67      393.40      7.79 o 
   2   3   8        6.03       10.58      1.49 o 
   3   3   8        5.14        1.65      2.19 o 
   4   3   8       14.53       19.43      4.79 o 
   5   3   8       19.38       19.81      4.29 o 
   6   3   8       96.52       88.42      8.54 o 
   7   3   8      263.23      229.93     12.18 o 
   8   3   8      118.55      101.65      9.77 o 
   9   3   8       25.60       22.47      4.83 o 
  10   3   8        9.52        6.48      3.50 o 
  11   3   8      100.98      101.60     10.56 o 
  12   3   8       22.35       23.07      6.01 o 
  13   3   8       16.21       17.78      6.01 o 
 -16   4   8     1609.11     1668.96     43.10 o 
 -15   4   8     2675.78     2690.47     89.15 o 
 -14   4   8     1964.39     2015.67     46.78 o 
 -13   4   8     2098.02     2125.19     36.62 o 
 -12   4   8      763.90      750.35     18.86 o 
 -11   4   8      114.13      125.47      7.91 o 
 -10   4   8       82.84       84.64      6.69 o 
  -9   4   8        8.75       18.50      6.64 o 
  -8   4   8      709.05      714.14     16.47 o 
  -7   4   8     4559.08     4512.97     81.77 o 
  -6   4   8     6437.27     6341.32     74.24 o 
  -5   4   8    10228.53    10356.03    112.88 o 
  -4   4   8     9596.70     9627.52    105.08 o 
  -3   4   8     3073.54     3236.63     53.34 o 
  -2   4   8      314.78      347.47     15.65 o 
  -1   4   8      162.46      207.72     10.14 o 
   0   4   8     1039.32     1045.14     15.27 o 
   1   4   8     1231.14     1249.48     17.25 o 
   2   4   8     3061.32     3059.62     53.17 o 
   3   4   8     6672.32     6482.91     74.24 o 
   4   4   8     8121.36     7907.56    111.82 o 
   5   4   8     1205.65     1223.71     29.16 o 
   6   4   8      886.10      887.68     24.77 o 
   7   4   8      546.05      582.68     20.14 o 
   8   4   8      415.90      416.39     17.26 o 
   9   4   8      235.55      246.28     13.61 o 
  10   4   8      749.18      774.04     25.54 o 
  11   4   8     1194.27     1255.18     34.67 o 
  12   4   8      911.75      974.30     30.81 o 
 -16   5   8       21.73       21.20      5.56 o 
 -15   5   8       79.32       84.17      9.94 o 
 -14   5   8       27.87       25.02     16.49 o 
 -13   5   8       48.84       38.43      5.19 o 
 -12   5   8      253.47      257.71     10.90 o 
 -11   5   8      510.31      525.21     21.65 o 
 -10   5   8        3.60        1.88      2.18 o 
  -9   5   8       42.71       28.73      4.15 o 
  -8   5   8       91.29       74.80      6.13 o 
  -7   5   8       23.05       19.74      3.43 o 
  -6   5   8      935.90      887.95     18.67 o 
  -5   5   8      102.96      102.70      6.90 o 
  -4   5   8       71.96       68.51      5.46 o 
  -3   5   8        0.09        2.14      1.78 o 
  -2   5   8        0.64        0.90      1.31 o 
  -1   5   8       96.24      100.50      4.74 o 
   0   5   8      301.78      294.79      7.56 o 
   1   5   8        6.72        9.61      2.68 o 
   2   5   8       83.66       89.83      4.34 o 
   3   5   8      469.76      476.77     15.01 o 
   4   5   8      205.43      196.65     10.74 o 
   5   5   8      856.57      815.30     23.42 o 
   6   5   8      107.54      102.22      9.48 o 
   7   5   8      114.30      108.99      9.99 o 
   8   5   8      343.62      346.46     16.01 o 
   9   5   8      190.52      213.31     12.84 o 
  10   5   8       31.57       32.75      6.01 o 
  11   5   8        9.13        4.27      5.65 o 
  12   5   8      162.72      158.88     21.33 o 
 -15   6   8     1348.49     1268.91     62.92 o 
 -14   6   8      340.24      346.36     21.67 o 
 -13   6   8      643.90      667.40     19.14 o 
 -12   6   8       87.43       77.14      7.32 o 
 -11   6   8      415.39      410.06     14.09 o 
 -10   6   8      656.87      626.85     17.37 o 
  -9   6   8      895.15      841.96     19.99 o 
  -8   6   8     2052.49     1951.69     32.93 o 
  -7   6   8     1868.86     1807.85     39.63 o 
  -6   6   8     2662.41     2698.50     39.79 o 
  -5   6   8     4939.62     4816.29     60.91 o 
  -4   6   8     6031.15     5992.72     72.08 o 
  -3   6   8     1851.11     1883.95     36.38 o 
  -2   6   8      243.86      242.54     12.36 o 
  -1   6   8      362.86      364.78      9.05 o 
   0   6   8      977.52     1044.98     16.80 o 
   1   6   8     1131.49     1195.67     18.38 o 
   2   6   8     1155.35     1163.99     18.19 o 
   3   6   8     2833.88     2713.83     39.07 o 
   4   6   8     6332.02     6241.78     93.98 o 
   5   6   8     2258.54     2295.54     45.57 o 
   6   6   8     2338.66     2340.91     47.19 o 
   7   6   8     1101.88     1173.75     31.18 o 
   8   6   8      590.34      613.93     40.11 o 
   9   6   8      253.00      279.40     14.75 o 
  10   6   8        8.17        7.57      4.34 o 
  11   6   8      269.01      270.69     23.70 o 
 -15   7   8       17.06       10.92      5.25 o 
 -14   7   8        1.12       -1.00      4.18 o 
 -13   7   8       72.86       60.92      6.48 o 
 -12   7   8        6.51        4.42      2.50 o 
 -11   7   8       24.27       19.38      3.74 o 
 -10   7   8      399.34      389.18     13.89 o 
  -9   7   8        1.93       -0.88      3.42 o 
  -8   7   8       88.85       86.70      7.44 o 
  -7   7   8      290.67      286.57     12.62 o 
  -6   7   8        2.33        8.44      2.82 o 
  -5   7   8        0.60        2.50      2.10 o 
  -4   7   8      137.43      125.59      8.03 o 
  -3   7   8       96.97      103.56      7.23 o 
  -2   7   8     1187.37     1212.77     24.46 o 
  -1   7   8       40.40       44.18      4.61 o 
   0   7   8        6.90        6.57      1.69 o 
   1   7   8      727.66      727.04     16.13 o 
   2   7   8      370.23      383.35      9.89 o 
   3   7   8       44.62       47.25      4.86 o 
   4   7   8       25.88       20.69      5.97 o 
   5   7   8      584.24      587.72     20.49 o 
   6   7   8        1.40        7.38      3.44 o 
   7   7   8       90.28      114.90     10.65 o 
   8   7   8      259.30      283.23     14.93 o 
   9   7   8        8.35       10.49      4.41 o 
  10   7   8        6.38        1.66      5.53 o 
 -13   8   8      257.92      263.58     12.17 o 
 -12   8   8       55.96       64.62      6.73 o 
 -11   8   8       30.00       24.09      5.42 o 
 -10   8   8       44.14       34.17      5.33 o 
  -9   8   8      602.85      575.59     17.34 o 
  -8   8   8     3103.59     3033.68     47.13 o 
  -7   8   8     3295.56     3347.26     72.21 o 
  -6   8   8     2718.82     2700.99     42.47 o 
  -5   8   8     1019.96     1014.13     23.09 o 
  -4   8   8     1609.67     1612.78     29.25 o 
  -3   8   8      827.39      837.97     19.39 o 
  -2   8   8     1257.32     1253.32     24.46 o 
  -1   8   8     2234.00     2239.22     35.35 o 
   0   8   8      665.30      687.74     16.70 o 
   1   8   8      927.80      998.24     18.00 o 
   2   8   8        4.25        6.71      1.72 o 
   3   8   8     1571.08     1528.21     34.39 o 
   4   8   8     1790.42     1887.92     41.06 o 
   5   8   8     3362.91     3592.37     64.91 o 
   6   8   8     2323.74     2390.36     49.80 o 
   7   8   8     1991.14     2061.45     45.92 o 
   8   8   8     1312.01     1455.01     65.72 o 
   9   8   8       39.15       73.46     14.23 o 
 -11   9   8       32.47       30.39      4.57 o 
 -10   9   8      396.80      421.69     15.39 o 
  -9   9   8      190.43      207.98     10.95 o 
  -8   9   8      121.35      127.03      9.29 o 
  -7   9   8      169.83      178.17      9.80 o 
  -6   9   8       13.96       20.94      3.96 o 
  -5   9   8      166.17      145.87      9.72 o 
  -4   9   8      109.32      110.44      8.16 o 
  -3   9   8       44.60       51.67      5.53 o 
  -2   9   8      128.60      112.04      8.01 o 
  -1   9   8      211.00      184.14      8.66 o 
   0   9   8       12.58       11.54      2.62 o 
   1   9   8      191.31      196.60     10.38 o 
   2   9   8        3.05        3.03      2.00 o 
   3   9   8        1.49        1.86      1.76 o 
   4   9   8      423.42      453.11     18.15 o 
   5   9   8      127.66      150.55     12.22 o 
   6   9   8        5.81       12.65      6.96 o 
   7   9   8       17.37       16.14      7.91 o 
   8   9   8      186.50      216.45     24.43 o 
  -9  10   8       26.78       33.38      4.93 o 
  -8  10   8       15.98       10.61      4.38 o 
  -7  10   8      602.24      610.68     18.66 o 
  -6  10   8     2556.69     2622.73     44.43 o 
  -5  10   8     4329.15     4279.54     61.65 o 
  -4  10   8     4785.55     4871.01     67.40 o 
  -3  10   8     2982.55     2979.92     46.90 o 
  -2  10   8       65.93       67.51      6.46 o 
  -1  10   8      290.46      293.50     11.63 o 
   0  10   8       20.59       23.71      5.15 o 
   1  10   8      222.07      214.23      9.76 o 
   2  10   8     1526.71     1497.69     36.31 o 
   3  10   8     2605.49     2625.28     73.52 o 
   4  10   8     3698.80     3701.98     70.90 o 
   5  10   8     1557.61     1615.58     39.48 o 
   6  10   8      200.19      205.53     22.44 o 
   7  10   8      109.49      141.75     17.87 o 
  -6  11   8       69.71       73.44      7.28 o 
  -5  11   8       39.78       34.38      6.78 o 
  -4  11   8       10.07        9.18      2.91 o 
  -3  11   8      406.83      408.24     14.99 o 
  -2  11   8      225.18      234.69     10.98 o 
  -1  11   8       42.72       39.14      4.92 o 
   0  11   8        6.51        7.07      3.26 o 
   1  11   8        3.91        3.06      2.26 o 
   2  11   8      842.33      843.52     26.68 o 
   3  11   8      572.75      588.09     30.66 o 
   4  11   8       38.41       32.33      7.13 o 
  -1  12   8      710.98      773.72     35.75 o 
   0  12   8      753.97      774.83     35.81 o 
 -17   1   9     2140.41     2117.42     50.40 o 
 -16   1   9      786.19      752.29     27.29 o 
 -15   1   9      945.37      945.42     30.15 o 
 -14   1   9      359.13      339.18     16.99 o 
 -13   1   9      577.13      608.09     31.57 o 
 -12   1   9      328.69      342.30     16.17 o 
 -11   1   9      820.41      817.89     25.14 o 
 -10   1   9     1843.14     1853.89     39.84 o 
  -9   1   9     4121.14     4002.11     51.32 o 
  -8   1   9     2563.80     2547.04     35.75 o 
  -7   1   9     3721.92     3726.91     73.32 o 
  -6   1   9     5745.09     5725.54     66.44 o 
  -5   1   9     4406.17     4304.92     43.84 o 
  -4   1   9     1305.90     1264.64     16.98 o 
  -3   1   9      859.18      886.75     13.28 o 
  -2   1   9      538.90      606.31     10.33 o 
  -1   1   9      650.14      669.30     10.77 o 
   0   1   9      466.65      491.97      9.43 o 
   1   1   9     2613.92     2647.40     65.30 o 
   2   1   9     8393.69     8083.93    114.45 o 
   3   1   9     7944.93     7808.08    108.63 o 
   4   1   9     5400.43     5226.15    104.37 o 
   5   1   9     3157.72     3010.72    124.85 o 
   6   1   9      546.63      563.95     20.31 o 
   7   1   9      742.06      680.26     21.82 o 
   8   1   9      287.06      257.49     13.40 o 
   9   1   9      323.05      294.88     26.93 o 
  10   1   9      966.97      876.21     29.27 o 
  11   1   9     1429.10     1472.58     38.12 o 
  12   1   9     2184.05     2147.04     49.28 o 
  13   1   9      758.83      769.85     27.88 o 
 -17   2   9      103.02      107.52     11.66 o 
 -16   2   9      328.78      344.34     18.14 o 
 -15   2   9       74.17       60.32      8.77 o 
 -14   2   9        3.44       10.28      4.29 o 
 -13   2   9      181.60      183.21     19.43 o 
 -12   2   9      648.99      599.58     32.30 o 
 -11   2   9      412.66      400.75     17.17 o 
 -10   2   9       53.68       44.54      4.65 o 
  -9   2   9     1079.97     1036.56     20.24 o 
  -8   2   9      635.94      641.23     14.80 o 
  -7   2   9       30.74       25.75      3.71 o 
  -6   2   9       61.48       53.03      4.57 o 
  -5   2   9       15.92        8.45      1.52 o 
  -4   2   9      238.67      257.44      6.45 o 
  -3   2   9     1446.14     1483.98     19.10 o 
  -2   2   9        7.49       18.38      2.43 o 
  -1   2   9       42.83       47.24      4.36 o 
   0   2   9       47.84       43.92      2.91 o 
   1   2   9        0.17        1.12      0.89 o 
   2   2   9       48.33       44.76      5.42 o 
   3   2   9        8.24        5.17      2.70 o 
   4   2   9       31.50       35.03      5.26 o 
   5   2   9       68.59       72.63      7.69 o 
   6   2   9       59.66       53.28      7.36 o 
   7   2   9        3.11        0.03      2.63 o 
   8   2   9       21.36       14.37      4.27 o 
   9   2   9       47.57       44.86     11.41 o 
  10   2   9        3.74        5.84      3.44 o 
  11   2   9       20.46       17.74      5.54 o 
  12   2   9       36.35       25.71      6.57 o 
  13   2   9       85.57       72.20      9.87 o 
 -16   3   9     2589.42     2596.05     57.28 o 
 -15   3   9     1596.17     1587.26     41.38 o 
 -14   3   9      920.61      923.69     29.62 o 
 -13   3   9       66.58       67.67      8.78 o 
 -12   3   9        2.52        3.08      3.13 o 
 -11   3   9      144.11      138.23      7.83 o 
 -10   3   9     3350.69     3197.86     49.12 o 
  -9   3   9     4842.75     4911.55     62.05 o 
  -8   3   9     8571.58     8259.52     94.46 o 
  -7   3   9     6669.04     6734.23     78.67 o 
  -6   3   9     4215.43     4123.61     52.07 o 
  -5   3   9      237.46      229.17     10.13 o 
  -4   3   9      439.94      486.11     10.68 o 
  -3   3   9       45.77       46.43      3.28 o 
  -2   3   9      348.74      343.37     12.81 o 
  -1   3   9     6456.61     6599.55     63.42 o 
   0   3   9     6046.24     6097.80     59.09 o 
   1   3   9     6327.52     6251.25     71.03 o 
   2   3   9     3746.25     3795.09     60.10 o 
   3   3   9     1790.85     1733.82     34.92 o 
   4   3   9     2164.66     2117.66     41.13 o 
   5   3   9     1758.57     1689.82     36.34 o 
   6   3   9     3756.79     3564.44     76.15 o 
   7   3   9     1212.82     1186.52     30.76 o 
   8   3   9      668.90      631.57     21.95 o 
   9   3   9      430.25      409.48     17.81 o 
  10   3   9       28.73       23.87      5.44 o 
  11   3   9      120.15      117.25     11.69 o 
  12   3   9      476.98      479.95     21.36 o 
  13   3   9     2093.14     2153.77     70.33 o 
 -16   4   9       67.92       70.79     10.46 o 
 -15   4   9      128.04      135.26     26.71 o 
 -14   4   9       72.28       65.48      9.12 o 
 -13   4   9     1516.50     1544.17     39.57 o 
 -12   4   9      713.76      703.04     18.37 o 
 -11   4   9        4.57        4.50      2.61 o 
 -10   4   9      502.89      503.43     24.24 o 
  -9   4   9      643.18      624.80     15.98 o 
  -8   4   9      700.30      679.25     16.38 o 
  -7   4   9      247.66      277.80      9.93 o 
  -6   4   9       55.27       70.24      5.70 o 
  -5   4   9      878.69      867.97     17.73 o 
  -4   4   9      375.86      377.04     10.82 o 
  -3   4   9        9.88        7.72      1.62 o 
  -2   4   9      267.23      296.12      7.58 o 
  -1   4   9       31.41       29.93      2.78 o 
   0   4   9       18.65       22.60      2.43 o 
   1   4   9       14.47       14.89      1.99 o 
   2   4   9       41.90       40.67      5.43 o 
   3   4   9      167.57      173.76      9.92 o 
   4   4   9      692.48      638.01     20.14 o 
   5   4   9      870.90      809.72     23.73 o 
   6   4   9       45.35       40.02      6.13 o 
   7   4   9        0.47       -2.34      2.34 o 
   8   4   9       31.63       26.28      9.11 o 
   9   4   9        5.25        1.62      4.70 o 
  10   4   9       11.07       10.87      4.29 o 
  11   4   9       30.03       37.85      7.45 o 
  12   4   9       86.36       82.86     10.69 o 
 -15   5   9      100.24       84.50     10.22 o 
 -14   5   9      430.76      487.16     21.25 o 
 -13   5   9     1553.51     1495.79     30.20 o 
 -12   5   9     2728.56     2657.11     44.18 o 
 -11   5   9      869.52      850.13     20.67 o 
 -10   5   9      689.45      701.27     18.01 o 
  -9   5   9      530.54      516.03     14.85 o 
  -8   5   9      753.39      731.65     20.97 o 
  -7   5   9     1431.06     1383.39     25.48 o 
  -6   5   9     4883.12     4812.38     73.47 o 
  -5   5   9     7382.43     7324.53     85.28 o 
  -4   5   9     5408.64     5446.97     66.07 o 
  -3   5   9     1194.57     1197.73     21.70 o 
  -2   5   9      562.41      595.31     11.54 o 
  -1   5   9     2825.04     2861.15     33.13 o 
   0   5   9      125.41      141.14      6.30 o 
   1   5   9     2069.99     2100.34     26.35 o 
   2   5   9    10637.81    10421.23    167.47 o 
   3   5   9    11017.54    10864.39    148.54 o 
   4   5   9     8274.21     8108.60    116.87 o 
   5   5   9     3736.91     3597.43     62.91 o 
   6   5   9       38.85       41.63      6.53 o 
   7   5   9      605.56      603.14     21.57 o 
   8   5   9      226.62      221.41     13.11 o 
   9   5   9      372.00      428.18     23.46 o 
  10   5   9     1546.72     1607.03     40.97 o 
  11   5   9     3591.95     3801.29     87.19 o 
 -14   6   9       73.44       63.57      6.60 o 
 -13   6   9      147.55      159.48     10.57 o 
 -12   6   9      281.98      284.51     12.01 o 
 -11   6   9      512.29      533.03     16.35 o 
 -10   6   9       78.24       76.46      7.68 o 
  -9   6   9       86.81       81.03      7.08 o 
  -8   6   9      611.38      605.41     16.61 o 
  -7   6   9      162.99      139.97      8.83 o 
  -6   6   9      198.47      182.59      8.61 o 
  -5   6   9        8.30        6.97      2.66 o 
  -4   6   9        1.39        1.33      1.85 o 
  -3   6   9      131.36      124.97      7.26 o 
  -2   6   9       21.83       27.64      4.97 o 
  -1   6   9     1117.79     1103.72     20.00 o 
   0   6   9        7.78        3.85      1.67 o 
   1   6   9        2.00        9.31      1.96 o 
   2   6   9       96.44       98.25      6.62 o 
   3   6   9       23.54       26.02      4.86 o 
   4   6   9      164.83      173.78     10.63 o 
   5   6   9       58.84       65.77      7.81 o 
   6   6   9       79.15       88.07      9.25 o 
   7   6   9       11.91       20.12      4.77 o 
   8   6   9       48.75       52.99      8.65 o 
   9   6   9       31.45       32.02      6.55 o 
  10   6   9       65.87       64.94      9.50 o 
 -14   7   9      286.37      277.47     20.09 o 
 -13   7   9        0.79        4.57      7.42 o 
 -12   7   9      245.93      276.52     12.06 o 
 -11   7   9       41.36       33.24      4.83 o 
 -10   7   9     1008.09      997.47     23.56 o 
  -9   7   9     4575.01     4552.90     63.03 o 
  -8   7   9     5164.03     5179.69     68.74 o 
  -7   7   9     6229.27     6190.01     78.08 o 
  -6   7   9     1536.50     1562.96     28.92 o 
  -5   7   9      130.86      121.00      8.19 o 
  -4   7   9        4.47        3.96      2.95 o 
  -3   7   9       55.45       52.72      5.32 o 
  -2   7   9     1463.75     1506.88     26.71 o 
  -1   7   9     2425.99     2363.58     35.93 o 
   0   7   9     3424.52     3352.67     39.67 o 
   1   7   9     3457.09     3500.77     48.39 o 
   2   7   9      823.20      849.77     19.10 o 
   3   7   9      587.63      575.93     19.83 o 
   4   7   9       39.98       42.31      6.44 o 
   5   7   9     1918.98     1972.79     53.57 o 
   6   7   9     3426.59     3513.77     66.68 o 
   7   7   9     1340.98     1389.34     35.98 o 
   8   7   9      981.00     1060.39     31.49 o 
   9   7   9      576.40      607.91     23.59 o 
  10   7   9      276.04      290.68     23.93 o 
 -13   8   9       35.21       30.32      8.20 o 
 -12   8   9      216.76      221.30     11.68 o 
 -11   8   9       69.46       63.39      6.45 o 
 -10   8   9        6.66        3.51      4.36 o 
  -9   8   9       76.01       73.68      7.04 o 
  -8   8   9      635.83      636.57     18.40 o 
  -7   8   9      353.76      371.43     13.58 o 
  -6   8   9        0.63        0.72      2.14 o 
  -5   8   9      240.80      238.87     10.35 o 
  -4   8   9      410.91      420.51     15.12 o 
  -3   8   9      399.12      385.27     12.79 o 
  -2   8   9       84.74       76.81      6.46 o 
  -1   8   9      299.83      297.58     10.81 o 
   0   8   9      217.18      242.07     14.86 o 
   1   8   9      667.20      656.18     20.88 o 
   2   8   9       58.29       44.02      4.75 o 
   3   8   9      256.95      294.54     16.63 o 
   4   8   9      180.98      186.27     12.57 o 
   5   8   9      664.84      655.34     22.99 o 
   6   8   9      313.51      322.32     16.13 o 
   7   8   9      168.68      168.11     13.81 o 
   8   8   9      234.62      257.02     15.05 o 
 -11   9   9      508.71      582.94     31.40 o 
 -10   9   9      405.64      410.51     15.34 o 
  -9   9   9     1110.74     1100.07     26.28 o 
  -8   9   9      708.84      726.01     20.45 o 
  -7   9   9     1395.02     1504.36     30.91 o 
  -6   9   9     3363.98     3424.03     52.17 o 
  -5   9   9     2693.50     2726.90     44.01 o 
  -4   9   9      414.76      422.53     21.95 o 
  -3   9   9      279.74      271.49     11.02 o 
  -2   9   9       56.24       56.27      5.63 o 
  -1   9   9       95.21       92.99      7.23 o 
   0   9   9       22.01       45.58      6.89 o 
   1   9   9     2759.29     2727.37     52.83 o 
   2   9   9     3661.53     3878.83     96.06 o 
   3   9   9     3310.24     3330.78     61.66 o 
   4   9   9     2459.86     2492.63     51.44 o 
   5   9   9     1637.93     1711.56     59.64 o 
   6   9   9      263.08      332.66     24.61 o 
   7   9   9      170.47      181.77     14.76 o 
  -8  10   9        6.68        7.15      2.50 o 
  -7  10   9      403.23      415.45     15.21 o 
  -6  10   9      206.42      227.58     10.96 o 
  -5  10   9      181.41      163.96     10.79 o 
  -4  10   9      260.87      263.32     11.60 o 
  -3  10   9      110.62      120.12      8.78 o 
  -2  10   9       46.35       46.82      5.32 o 
  -1  10   9       11.15        9.95      2.51 o 
   0  10   9       64.60       56.11      5.63 o 
   1  10   9        1.13       -0.74      2.87 o 
   2  10   9      960.18     1002.45     41.30 o 
   3  10   9        6.63       24.20      7.37 o 
   4  10   9       49.19       52.74     10.69 o 
   5  10   9      207.42      207.27     12.45 o 
   6  10   9       11.39       13.90      4.32 o 
  -6  11   9      757.09      751.75     36.23 o 
  -5  11   9      279.82      272.20     19.54 o 
  -4  11   9      186.00      192.55     10.95 o 
  -3  11   9      405.59      423.91     15.19 o 
  -2  11   9      894.50      965.09     23.98 o 
  -1  11   9      464.55      490.19     16.18 o 
   0  11   9      557.58      585.86     23.51 o 
   1  11   9      601.60      689.98     94.12 o 
   2  11   9     2517.93     2461.53     73.46 o 
   3  11   9      933.22     1009.50     41.53 o 
 -16   0  10        4.14        9.52      7.25 o 
 -15   0  10        4.56        6.74      6.30 o 
 -14   0  10       46.47       31.29      9.35 o 
 -13   0  10      973.97      912.53     40.57 o 
 -12   0  10     4157.52     3943.95    100.22 o 
 -11   0  10     8381.57     8044.82    170.25 o 
 -10   0  10     1940.25     2030.40     60.80 o 
  -9   0  10     1202.77     1153.62     41.47 o 
  -7   0  10      835.66      813.79     23.40 o 
  -5   0  10     1277.29     1274.71     33.10 o 
  -4   0  10    12766.29    12407.73    222.18 o 
  -3   0  10     2139.64     2067.54     34.87 o 
  -2   0  10     1921.61     1905.19     32.48 o 
  -1   0  10      249.33      262.35      8.98 o 
   0   0  10     1463.00     1378.13     39.05 o 
   1   0  10     2588.54     2482.58     60.44 o 
   2   0  10     4355.54     4197.53     92.16 o 
   3   0  10     9222.65     8761.56    171.78 o 
   4   0  10     6956.12     6523.97    135.83 o 
   5   0  10     1120.09     1084.60     38.97 o 
   6   0  10      863.04      845.64     34.84 o 
   7   0  10     1314.63     1240.40     44.96 o 
   8   0  10       40.19       51.10     10.12 o 
   9   0  10     1317.29     1223.29     47.29 o 
  10   0  10     4174.42     3928.91    102.37 o 
  11   0  10     5176.50     4908.64    122.12 o 
  12   0  10     6472.18     6449.23    151.57 o 
 -16   1  10      830.13      830.97     29.45 o 
 -15   1  10      283.91      269.02     15.99 o 
 -14   1  10      339.59      341.12     17.53 o 
 -13   1  10      129.67      138.86     17.77 o 
 -12   1  10      579.48      584.86     21.91 o 
 -11   1  10     1144.13     1096.47     35.01 o 
 -10   1  10      120.28      122.49     11.03 o 
  -9   1  10        0.35       -2.05      2.05 o 
  -8   1  10     1236.31     1179.96     21.33 o 
  -7   1  10      794.96      802.65     16.51 o 
  -6   1  10        0.64        1.81      1.34 o 
  -5   1  10      678.31      689.76     11.90 o 
  -4   1  10        5.71        1.20      1.42 o 
  -3   1  10        5.96        3.28      1.25 o 
  -2   1  10        1.19        0.85      1.39 o 
  -1   1  10       34.59       34.15      2.77 o 
   0   1  10       70.17       69.31      4.10 o 
   1   1  10       67.44       63.62      6.39 o 
   2   1  10       92.12       73.57      6.96 o 
   3   1  10        2.20        7.21      4.96 o 
   4   1  10      166.75      146.69      9.02 o 
   5   1  10       27.41       34.88      5.46 o 
   6   1  10       32.01       30.46      5.45 o 
   7   1  10       40.76       31.20      5.67 o 
   8   1  10        5.60        4.03      3.49 o 
   9   1  10       41.61       35.50      7.22 o 
  10   1  10        0.01        4.91      4.97 o 
  11   1  10       26.61       20.25      5.70 o 
  12   1  10       30.00       33.52      7.37 o 
 -16   2  10      783.16      765.27     28.01 o 
 -15   2  10      782.24      775.96     39.06 o 
 -14   2  10      126.80      107.49     11.45 o 
 -13   2  10        4.39        3.40      6.56 o 
 -12   2  10        3.55       -0.25      3.31 o 
 -11   2  10      552.53      562.73     21.01 o 
 -10   2  10     3379.45     3270.69     60.03 o 
  -9   2  10     8199.39     8187.18     94.40 o 
  -8   2  10    11209.87    10796.58    119.23 o 
  -7   2  10     8066.56     7950.75     90.62 o 
  -6   2  10     1237.26     1306.95     22.66 o 
  -5   2  10       17.08       16.74      2.32 o 
  -4   2  10       92.60      104.79      4.83 o 
  -3   2  10      232.09      234.65      6.42 o 
  -2   2  10      428.19      410.53      9.17 o 
  -1   2  10     8033.17     7908.09     99.99 o 
   0   2  10    15710.58    15246.34    158.04 o 
   1   2  10    10865.60    10670.08    141.95 o 
   2   2  10     1407.30     1334.86     29.15 o 
   3   2  10        2.70        4.81      6.84 o 
   4   2  10      110.63      106.25      9.00 o 
   5   2  10       54.07       40.75      6.02 o 
   6   2  10      514.66      460.64     17.74 o 
   7   2  10     2586.92     2427.71     90.88 o 
   8   2  10     3711.91     3620.26    122.87 o 
   9   2  10     1904.28     1822.17     42.84 o 
  10   2  10      849.63      814.19     29.40 o 
  11   2  10      576.91      549.90     22.73 o 
  12   2  10      525.64      500.14     22.24 o 
 -16   3  10       16.15       18.59      8.03 o 
 -15   3  10      116.52      128.63     12.68 o 
 -14   3  10       92.85      104.07     11.29 o 
 -13   3  10        0.04       -0.46      3.17 o 
 -12   3  10     1072.51     1060.83     32.68 o 
 -11   3  10      432.99      408.83     17.87 o 
 -10   3  10        1.77        3.40      2.98 o 
  -9   3  10      303.02      303.96     10.66 o 
  -8   3  10      267.40      262.46      9.75 o 
  -7   3  10       64.48       57.65      7.93 o 
  -6   3  10      102.04      115.26      6.72 o 
  -5   3  10       80.71       74.62      5.66 o 
  -4   3  10      975.11      990.88     15.20 o 
  -3   3  10      109.39      134.18      4.94 o 
  -2   3  10       60.46       56.56      3.68 o 
  -1   3  10     1288.87     1298.47     18.01 o 
   0   3  10      184.22      181.83      6.91 o 
   1   3  10      107.20       94.78      7.93 o 
   2   3  10      115.10      110.39      8.95 o 
   3   3  10        0.14        2.80      2.55 o 
   4   3  10      371.73      383.59     15.41 o 
   5   3  10      419.93      407.41     16.49 o 
   6   3  10       24.84       18.84      4.63 o 
   7   3  10       15.21       10.18      3.68 o 
   8   3  10       23.01       21.06      5.23 o 
   9   3  10       14.50        8.35      4.75 o 
  10   3  10       66.99       65.42      8.77 o 
  11   3  10        7.96       -2.87      5.48 o 
  12   3  10       10.33        1.52      6.67 o 
 -15   4  10       10.57       12.46      4.09 o 
 -14   4  10       72.79       75.00      9.72 o 
 -13   4  10      172.62      180.54     14.67 o 
 -12   4  10     1925.99     1827.53     43.67 o 
 -11   4  10     3459.16     3405.83     49.75 o 
 -10   4  10     3599.44     3548.64     50.56 o 
  -9   4  10     1440.60     1514.21     27.78 o 
  -8   4  10     2885.51     2854.92     41.86 o 
  -7   4  10     1983.87     2002.93     32.10 o 
  -6   4  10      870.23      906.92     19.09 o 
  -5   4  10     2240.47     2339.51     34.74 o 
  -4   4  10     1743.42     1756.31     28.08 o 
  -3   4  10     2719.41     2724.63     31.69 o 
  -2   4  10      390.18      405.90      9.18 o 
  -1   4  10     1397.31     1380.06     19.42 o 
   0   4  10     1656.90     1648.38     26.14 o 
   1   4  10     2498.69     2494.63     51.24 o 
   2   4  10     3058.05     3119.45     53.80 o 
   3   4  10     3841.96     3748.43     62.94 o 
   4   4  10     2495.01     2497.42     48.03 o 
   5   4  10      914.09      862.30     25.30 o 
   6   4  10      110.29       96.18      9.54 o 
   7   4  10       82.23       76.48      8.79 o 
   8   4  10      115.75      106.20     10.70 o 
   9   4  10      879.24      905.77     47.98 o 
  10   4  10     1160.29     1162.50     34.44 o 
  11   4  10     3415.70     3589.09     98.50 o 
  12   4  10     1857.51     1978.20     67.81 o 
 -15   5  10      118.77      155.07     13.94 o 
 -14   5  10        0.02        1.83      6.34 o 
 -13   5  10        3.12        4.04      4.01 o 
 -12   5  10        0.53       -2.06      2.06 o 
 -11   5  10       28.19       24.06      4.32 o 
 -10   5  10       78.28       71.16      6.61 o 
  -9   5  10        0.72        3.71      2.46 o 
  -8   5  10      103.12       94.80      7.20 o 
  -7   5  10      879.12      833.63     19.07 o 
  -6   5  10        9.33       14.73      3.27 o 
  -5   5  10        4.71        1.90      2.14 o 
  -4   5  10       79.77       77.41      6.04 o 
  -3   5  10      609.08      665.19     19.26 o 
  -2   5  10     1072.67     1052.30     19.92 o 
  -1   5  10      434.27      418.16      9.74 o 
   0   5  10      163.51      160.01     10.83 o 
   1   5  10      482.99      505.22     16.90 o 
   2   5  10       98.42      103.93      9.15 o 
   3   5  10      181.04      191.47     11.03 o 
   4   5  10       58.47       61.86      7.63 o 
   5   5  10        7.83        8.30      3.61 o 
   6   5  10       92.67       78.27      8.87 o 
   7   5  10      172.38      182.71     12.88 o 
   8   5  10       18.54       18.50      4.88 o 
   9   5  10        9.92        6.78      7.81 o 
  10   5  10       92.96       89.49     10.87 o 
  11   5  10        0.66        1.38      6.78 o 
 -14   6  10        5.92        7.66      3.86 o 
 -13   6  10       15.75       18.90      7.31 o 
 -12   6  10     1123.22     1102.69     34.26 o 
 -11   6  10     3667.05     3618.41     54.12 o 
 -10   6  10     3437.46     3418.43     51.23 o 
  -9   6  10     2568.14     2544.40     41.14 o 
  -8   6  10     1985.20     2044.13     34.97 o 
  -7   6  10     1214.02     1229.50     24.89 o 
  -6   6  10      282.02      297.49     11.10 o 
  -5   6  10       53.29       74.57     14.12 o 
  -4   6  10      483.99      508.38     14.58 o 
  -3   6  10      948.43      943.07     19.86 o 
  -2   6  10     3972.89     4062.60     53.18 o 
  -1   6  10     2610.24     2663.81     53.08 o 
   0   6  10     4093.98     4041.74     53.13 o 
   1   6  10     1870.68     1819.34     37.71 o 
   2   6  10     1782.44     1694.98     36.79 o 
   3   6  10     2799.01     2841.53     73.86 o 
   4   6  10      235.28      224.42     12.40 o 
   5   6  10      229.48      216.66     12.50 o 
   6   6  10        5.50        2.54      3.25 o 
   7   6  10      417.24      420.35     18.68 o 
   8   6  10      603.59      600.96     23.28 o 
   9   6  10      683.49      724.41     26.49 o 
  10   6  10     1808.28     1925.26     65.35 o 
 -14   7  10       22.91       15.43      5.22 o 
 -13   7  10      105.99      110.35      9.42 o 
 -12   7  10      280.59      280.10     12.94 o 
 -11   7  10        1.33        0.09      2.64 o 
 -10   7  10        5.84        4.16      6.02 o 
  -9   7  10      349.02      345.74     13.23 o 
  -8   7  10      692.26      667.43     18.47 o 
  -7   7  10       40.37       44.80      7.02 o 
  -6   7  10      129.01      109.93      8.07 o 
  -5   7  10      636.03      617.86     16.69 o 
  -4   7  10       77.46       71.92      6.34 o 
  -3   7  10      128.73      120.68      8.00 o 
  -2   7  10       21.36       15.69      3.52 o 
  -1   7  10      152.11      183.84      8.07 o 
   0   7  10      110.66      125.88     11.32 o 
   1   7  10       26.29       35.35      5.51 o 
   2   7  10      411.28      430.90     17.01 o 
   3   7  10        7.75        7.64      5.12 o 
   4   7  10        7.55        8.85      3.60 o 
   5   7  10       86.26       83.17      9.47 o 
   6   7  10      194.51      198.27     13.62 o 
   7   7  10      153.81      161.69     13.62 o 
   8   7  10       47.80       66.95      8.79 o 
   9   7  10      154.02      162.04     23.16 o 
 -12   8  10      155.78      161.46     13.41 o 
 -11   8  10      319.87      328.08     13.58 o 
 -10   8  10     1031.31     1058.27     25.52 o 
  -9   8  10     2312.29     2344.93     41.22 o 
  -8   8  10     3172.58     3319.46     51.40 o 
  -7   8  10     2870.05     2890.47     46.18 o 
  -6   8  10      835.06      856.06     21.27 o 
  -5   8  10      288.91      302.65     13.86 o 
  -4   8  10       17.35       21.91      3.96 o 
  -3   8  10       27.77       29.73      4.21 o 
  -2   8  10      371.38      404.05     13.15 o 
  -1   8  10     2351.05     2407.58     38.13 o 
   0   8  10     6031.45     6020.07    124.94 o 
   1   8  10     3655.70     3572.60     90.46 o 
   2   8  10     2683.35     2724.08     73.75 o 
   3   8  10      405.03      427.11     17.82 o 
   4   8  10       44.07       43.45      6.70 o 
   5   8  10       16.60       20.02      5.15 o 
   6   8  10      483.08      476.74     20.44 o 
   7   8  10     1065.63     1087.63     32.95 o 
   8   8  10      840.00      908.02     30.24 o 
 -10   9  10        5.98        2.48      4.13 o 
  -9   9  10      115.48      115.23      9.11 o 
  -8   9  10      133.56      131.63     11.27 o 
  -7   9  10        3.41        5.68      2.32 o 
  -6   9  10      477.18      492.42     16.14 o 
  -5   9  10      639.72      678.86     19.03 o 
  -4   9  10       18.18       19.26      4.20 o 
  -3   9  10      130.70      150.52      9.11 o 
  -2   9  10      422.58      467.23     14.83 o 
  -1   9  10      482.34      517.66     15.46 o 
   0   9  10       15.82       11.15      3.10 o 
   1   9  10       61.23       57.47     10.86 o 
   2   9  10      230.02      211.98     17.87 o 
   3   9  10       23.94       17.48      7.22 o 
   4   9  10      178.52      177.89     26.52 o 
   5   9  10        0.02        5.34      6.12 o 
   6   9  10      241.87      262.28     23.49 o 
   7   9  10        4.38        9.22      6.97 o 
  -8  10  10      821.27      784.30     37.58 o 
  -7  10  10      329.40      338.73     13.83 o 
  -6  10  10      361.24      384.89     14.51 o 
  -5  10  10      960.60      988.03     27.51 o 
  -4  10  10     1440.77     1502.71     40.24 o 
  -3  10  10      487.37      482.96     16.04 o 
  -2  10  10      296.25      299.11     12.12 o 
  -1  10  10      467.11      471.69     19.58 o 
   0  10  10      181.18      185.95     12.49 o 
   1  10  10      519.79      522.45     29.20 o 
   2  10  10     2276.96     2346.64     71.16 o 
   3  10  10     3237.67     3338.98     90.53 o 
   4  10  10     2112.10     2220.42     68.86 o 
  -4  11  10      204.99      202.62     21.08 o 
  -3  11  10      216.22      213.45     13.47 o 
  -2  11  10      133.13      143.52     12.07 o 
  -1  11  10        3.57       -2.06      3.95 o 
 -16   1  11      127.63      146.56     14.23 o 
 -15   1  11        2.61        8.57      4.27 o 
 -14   1  11      726.30      720.74     37.74 o 
 -13   1  11     1612.66     1531.65     39.46 o 
 -12   1  11     3446.74     3365.71     90.84 o 
 -11   1  11     3983.28     3840.92     69.30 o 
 -10   1  11     4661.87     4605.84     77.62 o 
  -9   1  11     1458.67     1507.36     35.27 o 
  -8   1  11       19.18       25.31      5.13 o 
  -7   1  11       13.68       12.56      2.59 o 
  -6   1  11      565.56      566.29     10.99 o 
  -5   1  11      427.73      454.27      9.64 o 
  -4   1  11     2714.48     2746.89     31.54 o 
  -3   1  11     3935.63     3981.54     42.11 o 
  -2   1  11     9972.72     9980.72     92.66 o 
  -1   1  11     3617.97     3678.11     56.48 o 
   0   1  11     1912.52     1920.94     36.08 o 
   1   1  11     3461.03     3237.47     53.79 o 
   2   1  11     2050.32     2065.72     39.82 o 
   3   1  11     1113.34     1000.99     37.13 o 
   4   1  11      410.85      411.18     15.98 o 
   5   1  11     2064.50     1954.40     41.41 o 
   6   1  11     1327.45     1249.81     32.25 o 
   7   1  11      291.97      298.93     15.16 o 
   8   1  11      215.95      226.10     13.60 o 
   9   1  11     2001.14     1948.58     45.78 o 
  10   1  11     1871.93     1828.23     56.05 o 
  11   1  11      603.63      595.49     24.64 o 
 -16   2  11       97.64       84.77     10.42 o 
 -15   2  11      107.35       88.96     15.46 o 
 -14   2  11       17.37       12.66      5.21 o 
 -13   2  11      152.03      149.50     13.18 o 
 -12   2  11       39.47       54.16      7.62 o 
 -11   2  11       97.82       92.50     10.31 o 
 -10   2  11      198.28      177.98     12.42 o 
  -9   2  11        2.73        1.72      1.57 o 
  -8   2  11       73.01       75.52      6.04 o 
  -7   2  11      288.49      331.18     10.58 o 
  -6   2  11       97.68       95.10      6.48 o 
  -5   2  11      110.36      127.49      6.12 o 
  -4   2  11     2275.93     2332.78     28.10 o 
  -3   2  11      217.46      213.35      6.41 o 
  -2   2  11      158.29      156.19      5.43 o 
  -1   2  11      635.67      602.49     14.46 o 
   0   2  11      185.35      172.26      9.06 o 
   1   2  11       37.07       39.81      6.87 o 
   2   2  11       31.55       33.11      5.10 o 
   3   2  11       59.03       55.18      6.62 o 
   4   2  11      118.15      118.66     10.28 o 
   5   2  11       42.73       49.09      9.29 o 
   6   2  11       37.01       31.44      6.49 o 
   7   2  11       63.30       59.53      7.80 o 
   8   2  11       37.54       36.04      6.66 o 
   9   2  11       11.24       12.61      4.94 o 
  10   2  11       74.75       75.67      9.71 o 
  11   2  11       20.41       22.31      6.37 o 
 -15   3  11     1068.41     1114.99     34.86 o 
 -14   3  11     1571.05     1565.17     41.59 o 
 -13   3  11     2135.36     2183.49     50.06 o 
 -12   3  11      864.00      862.50     28.05 o 
 -11   3  11      289.18      296.67     34.31 o 
 -10   3  11      594.91      612.00     16.12 o 
  -9   3  11     2465.65     2431.30     37.78 o 
  -8   3  11     1544.83     1559.58     27.57 o 
  -7   3  11     2277.19     2145.10     33.53 o 
  -6   3  11      742.68      728.14     16.60 o 
  -5   3  11      640.43      682.89     15.75 o 
  -4   3  11       75.05       86.40      5.96 o 
  -3   3  11     1836.83     1851.81     23.91 o 
  -2   3  11     6318.65     6367.57     63.00 o 
  -1   3  11     8129.10     8068.56     90.10 o 
   0   3  11     7540.34     7456.67    118.09 o 
   1   3  11     6793.66     6613.88     96.06 o 
   2   3  11     3283.88     3124.13     85.08 o 
   3   3  11      264.38      241.27     12.05 o 
   4   3  11      606.16      633.56     20.83 o 
   5   3  11       45.05       38.52      6.08 o 
   6   3  11     1251.18     1242.37     59.97 o 
   7   3  11     2680.67     2652.96     54.23 o 
   8   3  11     5454.04     5394.02     91.10 o 
   9   3  11     3592.26     3433.87     67.19 o 
  10   3  11     1263.47     1303.93     37.33 o 
  11   3  11       30.34       28.11      9.47 o 
 -15   4  11      345.93      385.21     37.18 o 
 -14   4  11      120.40      100.42     10.87 o 
 -13   4  11      106.38       87.82     17.08 o 
 -12   4  11       19.16       15.43      7.63 o 
 -11   4  11      785.99      811.37     20.10 o 
 -10   4  11      241.01      231.17     10.01 o 
  -9   4  11       46.90       52.15      5.46 o 
  -8   4  11      361.67      349.70     11.93 o 
  -7   4  11      120.51      126.27     10.08 o 
  -6   4  11        7.46       11.54      4.66 o 
  -5   4  11      244.01      246.71     10.44 o 
  -4   4  11      770.67      746.60     20.30 o 
  -3   4  11       41.47       41.10      4.78 o 
  -2   4  11      122.57      123.81      5.23 o 
  -1   4  11      744.75      767.21     16.33 o 
   0   4  11      132.99      126.30      8.42 o 
   1   4  11       37.80       30.32      5.52 o 
   2   4  11       70.33       68.36      8.05 o 
   3   4  11       62.82       60.85      7.42 o 
   4   4  11      116.52      104.55      9.86 o 
   5   4  11       39.71       29.06      5.51 o 
   6   4  11        1.40        5.93      3.19 o 
   7   4  11       44.56       40.65      6.69 o 
   8   4  11        9.64        4.80      3.80 o 
   9   4  11        2.66        2.76      6.26 o 
  10   4  11        0.25        0.07      4.42 o 
  11   4  11        9.00        2.60      6.85 o 
 -14   5  11      171.21      167.93     14.84 o 
 -13   5  11     1777.72     1818.06     66.70 o 
 -12   5  11     2037.17     2000.21     36.39 o 
 -11   5  11     5086.70     5034.75     68.28 o 
 -10   5  11     4858.49     4701.73     64.20 o 
  -9   5  11     1011.33     1029.66     22.86 o 
  -8   5  11       22.35       22.00      3.94 o 
  -7   5  11      568.12      562.40     15.56 o 
  -6   5  11      264.64      270.90     25.63 o 
  -5   5  11     1386.21     1378.81     25.57 o 
  -4   5  11     3516.06     3594.58     48.91 o 
  -3   5  11     6031.22     6056.04     89.08 o 
  -2   5  11     3652.82     3681.49     62.96 o 
  -1   5  11     3705.71     3731.82     50.13 o 
   0   5  11      587.78      608.59     18.73 o 
   1   5  11      363.55      363.75     18.28 o 
   2   5  11      884.11      877.78     24.65 o 
   3   5  11     2479.37     2535.89     49.54 o 
   4   5  11     2078.33     2076.05     44.30 o 
   5   5  11     1446.88     1404.16     35.50 o 
   6   5  11      518.30      542.11     21.18 o 
   7   5  11        8.09        8.89      3.77 o 
   8   5  11       77.94       73.83     18.49 o 
   9   5  11      971.58      978.95     31.79 o 
  10   5  11     1973.65     2106.24     70.48 o 
 -13   6  11      143.29      119.68     12.18 o 
 -12   6  11      706.48      717.43     20.17 o 
 -11   6  11      693.26      703.93     19.61 o 
 -10   6  11      114.87       96.14      8.11 o 
  -9   6  11       28.82       25.92      4.24 o 
  -8   6  11      581.10      635.92     17.59 o 
  -7   6  11     1261.82     1216.01     25.17 o 
  -6   6  11      791.91      783.82     19.14 o 
  -5   6  11      150.19      152.62      8.34 o 
  -4   6  11      593.26      593.81     15.81 o 
  -3   6  11      217.40      230.41      9.38 o 
  -2   6  11       31.03       44.41      4.88 o 
  -1   6  11        1.89        1.82      1.94 o 
   0   6  11      206.24      234.69     11.47 o 
   1   6  11      238.31      229.58     11.92 o 
   2   6  11       19.62       13.42      6.81 o 
   3   6  11        4.97        8.06      3.50 o 
   4   6  11        0.15       -0.52      2.72 o 
   5   6  11      207.04      186.10     12.85 o 
   6   6  11      128.29      146.49     16.74 o 
   7   6  11       74.17       76.79      9.57 o 
   8   6  11        9.35        5.90      4.34 o 
   9   6  11       18.35       20.60     12.85 o 
 -13   7  11      815.63      851.57     36.76 o 
 -12   7  11      573.78      584.41     24.80 o 
 -11   7  11      445.46      458.28     15.88 o 
 -10   7  11     1348.34     1345.39     28.96 o 
  -9   7  11     3166.01     3285.05     50.92 o 
  -8   7  11     2821.16     2849.55     45.62 o 
  -7   7  11      662.89      668.97     18.38 o 
  -6   7  11      612.53      629.61     17.52 o 
  -5   7  11       38.70       37.02      4.67 o 
  -4   7  11      114.66      130.98     11.47 o 
  -3   7  11       60.99       80.02     12.19 o 
  -2   7  11     2631.37     2617.22     40.06 o 
  -1   7  11     5975.51     6120.87     94.55 o 
   1   7  11     3915.63     4144.06    100.81 o 
   2   7  11     1416.18     1464.81     35.32 o 
   3   7  11        1.89        3.11      4.44 o 
   4   7  11      171.91      172.53     12.78 o 
   5   7  11        1.77        1.21      5.22 o 
   6   7  11      238.13      271.80     15.42 o 
   7   7  11     2584.15     2744.87     69.96 o 
   8   7  11     3804.89     4027.36     94.06 o 
 -12   8  11      113.41       98.60     13.89 o 
 -11   8  11      284.92      297.27     12.96 o 
 -10   8  11       61.31       70.57      6.82 o 
  -9   8  11        0.20        2.87      2.81 o 
  -8   8  11        3.79        3.99      3.24 o 
  -7   8  11      167.29      162.91     10.48 o 
  -6   8  11      217.56      229.19     10.54 o 
  -5   8  11        6.27        4.53      2.22 o 
  -4   8  11      135.02      124.88      8.73 o 
  -3   8  11      146.64      154.11     11.72 o 
  -2   8  11       16.87       16.88      4.07 o 
  -1   8  11      176.50      187.12     11.03 o 
   0   8  11        3.30        9.17      4.93 o 
   1   8  11       19.12       28.27      7.42 o 
   3   8  11       29.49       32.79      7.70 o 
   4   8  11       23.65       13.90      4.61 o 
   5   8  11        0.65       -3.14      3.14 o 
   6   8  11       59.29       49.64      8.17 o 
   7   8  11      187.83      230.92     14.62 o 
  -9   9  11      130.21      117.58      9.49 o 
  -8   9  11        1.41        3.56      2.18 o 
  -7   9  11       12.20       10.08      4.94 o 
  -6   9  11      135.09      141.95     16.46 o 
  -5   9  11     1379.84     1409.38     29.59 o 
  -4   9  11     2609.94     2692.21     48.24 o 
  -3   9  11     2858.01     2940.25     58.41 o 
  -2   9  11     1919.46     2006.03     77.23 o 
  -1   9  11      933.65     1012.89     63.13 o 
   0   9  11      619.41      605.16     31.46 o 
   1   9  11       70.33       85.63     12.88 o 
   2   9  11      621.53      694.89     34.54 o 
   3   9  11      858.56      895.39     40.08 o 
   6   9  11      328.21      335.08     23.18 o 
  -7  10  11      129.49      142.70     16.73 o 
  -6  10  11      132.03      121.99      9.23 o 
  -5  10  11       52.88       59.46      6.38 o 
  -4  10  11       41.32       37.38      4.93 o 
  -3  10  11      262.80      275.00     12.05 o 
  -2  10  11      516.45      559.17     22.03 o 
  -1  10  11      101.79      117.76     16.68 o 
   0  10  11       92.06       74.71     12.83 o 
   1  10  11      573.03      562.31     31.20 o 
   2  10  11      149.20      168.80     18.60 o 
 -15   0  12      301.45      306.01     24.38 o 
 -14   0  12      673.23      640.28     35.12 o 
 -13   0  12     1642.47     1654.82     59.25 o 
 -12   0  12     3842.78     3892.50    102.14 o 
 -11   0  12     3117.37     3250.81     88.24 o 
 -10   0  12     4822.26     4690.65    112.37 o 
  -9   0  12      673.23      691.46     32.05 o 
  -8   0  12       22.03       26.58      7.65 o 
  -7   0  12      181.29      176.14     14.33 o 
  -6   0  12        9.40       13.67      6.80 o 
  -5   0  12     5328.64     5199.39     75.72 o 
  -4   0  12     7845.42     7930.98    141.97 o 
  -3   0  12    13426.99    13239.45    170.95 o 
  -2   0  12     5478.81     5312.21    109.72 o 
  -1   0  12     1168.14     1160.40     36.94 o 
   0   0  12      209.71      174.36     13.13 o 
   1   0  12      733.54      706.30     28.68 o 
   2   0  12      177.05      147.41     12.79 o 
   3   0  12     2087.30     1986.73     57.73 o 
   4   0  12     3762.61     3504.65     87.78 o 
   5   0  12     5503.04     5245.06    120.51 o 
   6   0  12     4260.41     3978.10    100.01 o 
   7   0  12     4373.44     4359.35    108.94 o 
   8   0  12       66.62       55.63     11.21 o 
   9   0  12       57.18       69.87     13.48 o 
  10   0  12      435.57      402.84     28.53 o 
 -15   1  12      798.87      836.07     29.69 o 
 -14   1  12      314.74      336.15     17.70 o 
 -13   1  12        6.46        6.50      3.76 o 
 -12   1  12      383.88      386.78     18.19 o 
 -11   1  12      818.31      863.45     38.48 o 
 -10   1  12      177.10      185.32     12.62 o 
  -9   1  12      162.69      143.87     11.60 o 
  -8   1  12      407.52      424.64     16.77 o 
  -7   1  12      879.50      891.49     26.01 o 
  -6   1  12      137.45      156.73      9.06 o 
  -5   1  12      265.32      267.84      7.43 o 
  -4   1  12     2378.86     2378.84     28.94 o 
  -3   1  12      848.57      887.76     14.72 o 
  -2   1  12      517.07      495.35     15.38 o 
  -1   1  12       61.90       73.64      6.86 o 
   0   1  12      538.88      503.87     16.24 o 
   1   1  12      282.50      304.62     12.87 o 
   2   1  12      275.03      233.60     11.60 o 
   3   1  12      126.13      110.22     11.75 o 
   4   1  12        6.06        1.87      2.52 o 
   5   1  12       12.98       13.24      3.94 o 
   6   1  12       39.18       33.99      6.04 o 
   7   1  12       42.91       39.71     13.10 o 
   8   1  12       13.40       13.23      4.93 o 
   9   1  12        2.40       -3.04      3.04 o 
  10   1  12        0.87        6.28      4.57 o 
 -15   2  12     2704.53     2705.50     75.05 o 
 -14   2  12     3170.27     3177.38     92.01 o 
 -13   2  12     2169.17     2193.99     50.53 o 
 -12   2  12     1411.92     1378.67     37.07 o 
 -11   2  12      838.83      808.23     26.48 o 
 -10   2  12      132.24      119.55     10.88 o 
  -9   2  12      449.12      430.04     23.59 o 
  -8   2  12     1725.72     1739.21     29.46 o 
  -7   2  12     3368.22     3350.67     46.15 o 
  -6   2  12     1603.13     1528.70     26.22 o 
  -5   2  12     1627.96     1539.65     25.84 o 
  -4   2  12      731.06      762.69     13.59 o 
  -3   2  12      162.72      196.68      6.33 o 
  -2   2  12     2379.36     2367.84     33.63 o 
  -1   2  12     4696.84     4630.92     74.36 o 
   0   2  12     5002.08     4877.98     77.36 o 
   1   2  12     1578.50     1612.77     34.27 o 
   2   2  12      827.24      791.41     22.64 o 
   3   2  12      160.59      150.57     14.81 o 
   4   2  12       43.18       43.04      6.29 o 
   5   2  12       22.22       22.32     10.23 o 
   6   2  12     2025.27     1906.80     43.41 o 
   7   2  12     5266.09     4877.27     97.91 o 
   8   2  12     5964.31     5802.30     97.23 o 
   9   2  12     2922.86     2807.43     59.53 o 
  10   2  12      778.89      763.39     28.33 o 
 -15   3  12      355.35      370.03     28.55 o 
 -14   3  12      148.96      139.52     13.36 o 
 -13   3  12       45.00       34.39      6.68 o 
 -12   3  12       18.84        6.94      4.29 o 
 -11   3  12      243.53      237.49     13.86 o 
 -10   3  12      553.88      520.34     20.40 o 
  -9   3  12       47.02       54.79      5.46 o 
  -8   3  12       76.00       86.23      6.73 o 
  -7   3  12      574.95      569.79     22.41 o 
  -6   3  12      219.80      196.15      8.41 o 
  -5   3  12       23.25       17.83      3.82 o 
  -4   3  12       38.66       40.32      4.77 o 
  -3   3  12      225.85      212.94      6.69 o 
  -2   3  12       17.03       22.24      4.21 o 
  -1   3  12       73.64       74.84      7.21 o 
   0   3  12        7.98        5.32      2.55 o 
   1   3  12       89.06       89.59      8.37 o 
   2   3  12        1.41        2.73      2.32 o 
   3   3  12        7.60       10.43      3.55 o 
   4   3  12       28.24       22.79      6.11 o 
   5   3  12        2.62        7.59      3.34 o 
   6   3  12       15.09       13.21      4.62 o 
   7   3  12        0.03       -2.90      3.12 o 
   8   3  12        6.49        7.75      4.04 o 
   9   3  12       10.03        1.05      3.92 o 
  10   3  12       40.60       37.10     10.34 o 
 -14   4  12     1629.65     1646.90     44.01 o 
 -13   4  12     3495.46     3583.69     70.96 o 
 -12   4  12     4259.18     4380.79     86.57 o 
 -11   4  12     2925.85     2901.34     59.24 o 
 -10   4  12      646.42      684.39     19.80 o 
  -9   4  12       53.84       52.99      5.55 o 
  -8   4  12        5.21        9.02      2.44 o 
  -7   4  12        2.01       11.34      3.07 o 
  -6   4  12      792.30      767.59     18.05 o 
  -5   4  12     2015.24     2009.48     32.45 o 
  -4   4  12     6998.73     7069.54    101.85 o 
  -3   4  12     5345.61     5391.17     65.86 o 
  -2   4  12     2818.60     2750.03     48.61 o 
  -1   4  12      980.83     1001.37     33.54 o 
   0   4  12      368.97      402.66     20.35 o 
   1   4  12        6.00        6.51      2.85 o 
   2   4  12       99.05      102.95     21.34 o 
   3   4  12     1009.35      949.03     26.89 o 
   4   4  12     3174.22     3068.22     58.18 o 
   5   4  12     1880.78     1870.59     42.86 o 
   6   4  12     2077.04     2064.41     46.73 o 
   7   4  12     1159.44     1148.47     33.65 o 
   8   4  12     1019.74     1010.89     32.08 o 
   9   4  12      198.15      182.47     24.48 o 
 -14   5  12      190.99      174.45     14.88 o 
 -13   5  12      284.13      291.20     16.59 o 
 -12   5  12        4.17       -2.86      3.12 o 
 -11   5  12       49.78       40.64      5.29 o 
 -10   5  12       62.13       60.85      6.28 o 
  -9   5  12      140.34      144.03      9.47 o 
  -8   5  12       52.33       53.36      5.58 o 
  -7   5  12      219.99      215.35      9.55 o 
  -6   5  12      210.20      227.31      9.67 o 
  -5   5  12        0.95        2.61      2.22 o 
  -4   5  12        7.02        9.63      2.77 o 
  -3   5  12       18.98       15.26      3.15 o 
  -2   5  12       18.24       15.39      3.21 o 
  -1   5  12        8.54       15.75      4.92 o 
   0   5  12        3.77        6.62      3.25 o 
   1   5  12      212.24      213.80     13.99 o 
   2   5  12      111.30      107.97      9.84 o 
   3   5  12       77.91       69.39     18.58 o 
   4   5  12       63.15       57.82      7.83 o 
   5   5  12       53.40       49.58      7.28 o 
   6   5  12      208.28      216.08     13.70 o 
   7   5  12       60.80       61.34      8.66 o 
   8   5  12       50.39       44.21      7.86 o 
   9   5  12      127.85      151.80     19.79 o 
 -13   6  12      877.77      872.94     30.50 o 
 -12   6  12     1118.58     1181.90     27.29 o 
 -11   6  12      992.88     1015.49     24.62 o 
 -10   6  12      536.77      531.85     28.95 o 
  -9   6  12      531.15      575.80     17.21 o 
  -8   6  12     1068.88     1071.98     24.06 o 
  -7   6  12      245.72      261.34     10.82 o 
  -6   6  12      426.80      440.78     14.14 o 
  -5   6  12     1114.85     1152.72     24.13 o 
  -4   6  12     4284.16     4414.19     59.16 o 
  -3   6  12     4317.38     4391.73     58.41 o 
  -2   6  12      975.49     1054.22     38.45 o 
  -1   6  12     1361.74     1279.78     45.09 o 
   0   6  12      691.95      687.28     31.84 o 
   1   6  12      265.32      274.53     13.29 o 
   2   6  12        8.33       14.18      9.29 o 
   3   6  12      107.52       95.75      9.68 o 
   4   6  12     1201.98     1171.87     37.90 o 
   5   6  12     1862.82     1849.82     74.25 o 
   6   6  12     1750.21     1703.89     75.96 o 
   7   6  12     2020.42     2101.58     49.78 o 
   8   6  12     1412.65     1554.92     42.12 o 
 -12   7  12        2.35       -2.55      2.55 o 
 -11   7  12        1.12       -2.17      2.23 o 
 -10   7  12      311.67      324.20     13.20 o 
  -9   7  12       96.69      109.61      8.38 o 
  -8   7  12       25.02       16.32      3.48 o 
  -7   7  12        3.73        6.21      2.50 o 
  -6   7  12      227.85      226.33     10.16 o 
  -5   7  12      281.14      298.97     11.68 o 
  -4   7  12      555.21      592.50     16.62 o 
  -3   7  12        2.99        8.72      2.84 o 
  -2   7  12      269.15      251.61     12.81 o 
  -1   7  12      329.47      324.08     21.90 o 
   0   7  12      283.10      291.56     20.53 o 
   1   7  12       22.54       26.23      7.10 o 
   2   7  12       65.11       70.64     11.99 o 
   3   7  12      368.83      397.53     20.41 o 
   4   7  12        7.46        3.71      3.67 o 
   5   7  12      254.87      268.08     15.33 o 
   6   7  12      121.07      143.83     13.46 o 
   7   7  12       46.15       58.38      8.13 o 
 -11   8  12      947.88     1005.16     41.76 o 
 -10   8  12       14.83       21.46      4.11 o 
  -9   8  12       41.79       34.38      4.53 o 
  -8   8  12      350.99      356.74     13.89 o 
  -7   8  12     1926.15     2007.06     37.21 o 
  -6   8  12      972.48      990.27     23.87 o 
  -5   8  12     1098.08     1148.98     25.72 o 
  -4   8  12     1586.48     1660.35     31.83 o 
  -3   8  12     1033.18     1047.91     30.09 o 
  -2   8  12      809.49      813.19     36.67 o 
  -1   8  12     1359.72     1333.55     49.09 o 
   0   8  12     1977.93     1965.73     62.79 o 
   1   8  12      960.59      983.17     41.90 o 
   2   8  12       96.72      106.92     15.57 o 
   3   8  12       68.94       66.82     12.82 o 
   4   8  12      155.45      161.03     19.99 o 
   5   8  12      492.26      531.72     34.95 o 
   6   8  12      572.20      661.23     35.84 o 
  -8   9  12      348.97      375.25     34.56 o 
  -7   9  12       55.14       75.23      7.35 o 
  -6   9  12      106.70      113.82      8.75 o 
  -5   9  12      146.17      143.15     10.67 o 
  -4   9  12       75.30       70.10      7.41 o 
  -3   9  12      105.38       97.41     12.58 o 
  -2   9  12        4.47       -2.88      5.26 o 
  -1   9  12      174.93      156.63     18.61 o 
   0   9  12       87.38       76.70     13.27 o 
   1   9  12       71.35       87.34     14.20 o 
   2   9  12      262.86      274.43     21.64 o 
   3   9  12      125.58      117.04     15.77 o 
  -6  10  12        1.66       10.36      3.72 o 
  -5  10  12      403.25      457.22     19.37 o 
  -4  10  12     2641.70     2607.72     81.50 o 
 -15   1  13     1230.37     1231.87     37.94 o 
 -14   1  13      947.32     1039.42     33.42 o 
 -13   1  13     1407.27     1400.66     38.64 o 
 -12   1  13      445.15      455.44     23.80 o 
 -11   1  13       25.24       31.89      5.86 o 
 -10   1  13      149.53      147.47     17.46 o 
  -9   1  13      680.59      662.40     31.49 o 
  -8   1  13     1075.31     1033.38     39.33 o 
  -7   1  13     1172.03     1164.29     40.71 o 
  -6   1  13     2263.91     2299.38     56.42 o 
  -5   1  13     7191.61     7091.90    100.09 o 
  -4   1  13     4064.84     4133.94     51.63 o 
  -3   1  13     4152.63     4179.34     64.51 o 
  -2   1  13     2011.15     2020.99     38.15 o 
  -1   1  13      850.73      833.69     42.91 o 
   0   1  13      204.31      182.86     13.65 o 
   1   1  13        1.66        1.76      1.85 o 
   2   1  13      552.57      496.86     17.98 o 
   3   1  13     1385.55     1354.19     62.06 o 
   4   1  13     2846.30     2689.33     52.93 o 
   5   1  13     2421.97     2198.59     54.37 o 
   6   1  13     1552.92     1473.12     43.12 o 
   7   1  13      954.07      917.65     29.54 o 
   8   1  13      420.73      394.14     19.20 o 
   9   1  13      127.75      122.36     12.85 o 
 -14   2  13      269.37      276.02     17.95 o 
 -13   2  13       47.31       25.49      7.07 o 
 -12   2  13       49.88       47.21      7.23 o 
 -11   2  13      318.14      298.11     15.78 o 
 -10   2  13      607.09      585.68     21.80 o 
  -9   2  13        1.99        1.05      2.64 o 
  -8   2  13      242.72      235.91     12.61 o 
  -7   2  13      134.59      120.25      7.35 o 
  -6   2  13      124.23      111.55      7.53 o 
  -5   2  13       67.27       73.07      5.83 o 
  -4   2  13       81.73       86.51      6.07 o 
  -3   2  13       97.25       88.50      7.40 o 
  -2   2  13      139.67      144.83      9.44 o 
  -1   2  13       67.93       61.21      6.66 o 
   0   2  13       12.92       19.29      6.47 o 
   1   2  13       23.23       13.74      3.82 o 
   2   2  13       17.26       13.16      5.10 o 
   3   2  13      217.16      185.16     11.24 o 
   4   2  13       19.86       18.11      4.27 o 
   5   2  13        0.46       -2.81      2.81 o 
   6   2  13      257.75      244.54     35.09 o 
   7   2  13        0.03       -0.22      4.32 o 
   8   2  13       29.43       38.75      6.90 o 
   9   2  13        1.75        6.83      3.96 o 
 -14   3  13     1733.28     1745.62     51.94 o 
 -13   3  13     1601.87     1632.48     43.09 o 
 -12   3  13       88.99       71.80      8.92 o 
 -11   3  13        7.85        8.84      3.47 o 
 -10   3  13       12.07       11.97      3.97 o 
  -9   3  13      294.72      273.69     33.18 o 
  -8   3  13     1668.10     1678.02     30.00 o 
  -7   3  13     3428.38     3609.17     50.35 o 
  -6   3  13     8870.54     8950.65    103.06 o 
  -5   3  13     4396.70     4322.40     69.41 o 
  -4   3  13     2641.15     2615.62     41.63 o 
  -3   3  13       58.87       65.59     10.03 o 
  -2   3  13       76.11       90.50     22.69 o 
  -1   3  13      553.30      581.88     21.69 o 
   0   3  13     1180.74     1149.82     28.09 o 
   1   3  13     2090.15     1974.91     40.84 o 
   2   3  13     1318.17     1299.22     32.05 o 
   3   3  13     1350.84     1276.65     36.40 o 
   4   3  13      694.01      703.83     23.83 o 
   5   3  13      731.94      685.55     24.03 o 
   6   3  13     1546.31     1524.73     39.26 o 
   7   3  13     1183.32     1107.86     33.53 o 
   8   3  13     1362.84     1333.50     71.26 o 
 -14   4  13      761.36      725.64     38.73 o 
 -13   4  13       58.41       55.61      7.98 o 
 -12   4  13      744.30      746.39     48.80 o 
 -11   4  13      753.19      799.60     27.32 o 
 -10   4  13      300.45      290.95     19.89 o 
  -9   4  13        0.01       -0.81      2.65 o 
  -8   4  13      105.75      128.95      8.69 o 
  -7   4  13     1383.06     1401.15     27.00 o 
  -6   4  13       43.73       44.40      5.13 o 
  -5   4  13       31.83       36.15      4.87 o 
  -4   4  13      221.37      226.16      8.87 o 
  -3   4  13      467.08      459.66     23.77 o 
  -2   4  13       81.03       84.36     11.91 o 
  -1   4  13        3.26       -0.64      1.88 o 
   0   4  13      338.99      316.76     26.68 o 
   1   4  13      253.71      251.49     12.55 o 
   2   4  13      128.64      105.91      9.66 o 
   3   4  13       26.20       19.34      4.59 o 
   4   4  13      123.44      119.20     11.08 o 
   5   4  13       32.05       34.28      6.14 o 
   6   4  13       11.01        3.97      3.90 o 
   7   4  13        8.69       11.52      4.50 o 
   8   4  13       23.48       13.18      4.93 o 
 -13   5  13      232.71      234.83     17.90 o 
 -12   5  13     1604.52     1587.42     42.17 o 
 -11   5  13      828.96      799.25     27.72 o 
 -10   5  13     1186.16     1218.63     28.04 o 
  -9   5  13      695.02      688.97     18.70 o 
  -8   5  13      123.05      117.98      8.83 o 
  -7   5  13      114.24      137.57      9.55 o 
  -6   5  13      669.94      685.68     17.84 o 
  -5   5  13     2589.30     2620.71     40.47 o 
  -4   5  13     4637.67     4729.94    101.38 o 
  -3   5  13     7690.28     7660.18    158.74 o 
  -2   5  13     5391.95     5248.42    118.42 o 
  -1   5  13      389.27      378.51     22.61 o 
   0   5  13      835.30      811.67     34.92 o 
   1   5  13      217.30      227.25     12.09 o 
   2   5  13       74.10       71.93      8.36 o 
   3   5  13     1072.92     1065.69     30.14 o 
   4   5  13     3242.35     3238.21     62.58 o 
   5   5  13     6582.05     6602.26    106.78 o 
   6   5  13     3102.20     3098.13    135.02 o 
   7   5  13      760.07      815.38     28.91 o 
 -12   6  13       18.26       22.22      5.29 o 
 -11   6  13      175.21      169.62     14.33 o 
 -10   6  13      444.41      487.07     16.07 o 
  -9   6  13       64.26       53.50      5.80 o 
  -8   6  13      143.67      156.20     18.34 o 
  -7   6  13      314.98      323.50     12.35 o 
  -6   6  13        0.60        2.74      2.06 o 
  -5   6  13       48.96       41.72      4.72 o 
  -4   6  13      111.10      109.52      9.88 o 
  -3   6  13      533.38      527.62     27.79 o 
  -1   6  13       92.84      105.22     14.49 o 
   0   6  13       51.64       37.64      8.56 o 
   1   6  13      104.99       83.00     12.75 o 
   2   6  13       27.62       25.37      5.22 o 
   3   6  13       15.78       16.26      4.51 o 
   4   6  13      559.44      581.22     22.94 o 
   5   6  13       55.39       50.54      8.14 o 
   6   6  13       19.24       19.16      5.76 o 
   7   6  13       20.10       21.32      5.83 o 
 -12   7  13       25.23       20.35      6.46 o 
 -11   7  13       15.74       17.52      3.16 o 
 -10   7  13        2.70        5.76      5.29 o 
  -9   7  13      120.82      126.04      9.43 o 
  -8   7  13      445.00      475.83     15.87 o 
  -7   7  13     4393.57     4516.62     64.02 o 
  -6   7  13     4487.72     4477.84     63.02 o 
  -5   7  13     2080.53     2134.99     37.24 o 
  -4   7  13      689.28      736.88     25.71 o 
  -3   7  13      333.72      309.76     21.39 o 
  -2   7  13      502.70      527.20     28.77 o 
  -1   7  13      310.65      312.33     22.14 o 
   0   7  13     1119.35     1105.77     44.25 o 
   1   7  13     1682.27     1759.43     59.53 o 
   2   7  13     1904.02     1925.72     63.58 o 
   3   7  13      278.00      267.53     21.75 o 
   4   7  13       27.53       20.42      5.32 o 
   5   7  13      255.94      278.29     16.28 o 
   6   7  13      974.43      978.44     44.60 o 
  -9   8  13      332.98      331.41     13.63 o 
  -8   8  13       44.92       37.65      5.11 o 
  -7   8  13      192.13      196.67     10.45 o 
  -6   8  13      227.72      263.88     14.64 o 
  -5   8  13        0.96        4.40      2.21 o 
  -4   8  13        0.02        1.95      2.46 o 
  -3   8  13      165.40      172.16     19.07 o 
  -2   8  13      472.84      507.59     28.81 o 
  -1   8  13       73.87       90.59     13.85 o 
   0   8  13       49.91       61.90     11.69 o 
   2   8  13      497.13      555.28     32.23 o 
   3   8  13      221.99      257.55     22.21 o 
   5   8  13        1.47        6.01      3.76 o 
  -7   9  13      355.77      365.40     19.60 o 
  -6   9  13     2000.91     2092.71     61.70 o 
  -5   9  13     2205.61     2301.66     52.13 o 
  -4   9  13     1900.43     2101.19     67.81 o 
  -3   9  13     1461.73     1500.23     55.47 o 
  -2   9  13     1111.40     1147.99     47.45 o 
  -1   9  13       15.82       10.89      6.21 o 
 -14   0  14       99.43       93.46     16.10 o 
 -13   0  14       34.82       44.57     10.15 o 
 -12   0  14     1143.22     1086.75     46.53 o 
 -11   0  14     3372.83     3144.55     87.96 o 
 -10   0  14     1547.31     1470.43     52.48 o 
  -9   0  14     1162.81     1167.14     44.25 o 
  -8   0  14     1847.16     1771.60     55.52 o 
  -7   0  14     1172.10     1148.39     41.00 o 
  -6   0  14       11.98       19.48      6.15 o 
  -5   0  14      293.67      306.09     20.88 o 
  -4   0  14     2855.00     2906.58     69.44 o 
  -3   0  14     3456.68     3510.46     81.39 o 
  -2   0  14     1713.25     1776.45     51.19 o 
  -1   0  14      588.00      598.99     26.88 o 
   0   0  14      613.35      557.29     26.47 o 
   1   0  14        3.37        2.10      3.23 o 
   2   0  14      485.75      469.66     25.51 o 
   3   0  14     3063.63     3171.06     84.13 o 
   4   0  14     7706.11     7369.32    160.27 o 
   5   0  14     6843.13     6545.46    148.15 o 
   6   0  14     1864.96     1845.46     63.13 o 
   7   0  14        3.07        0.41      4.54 o 
   8   0  14      110.42      110.51     16.56 o 
 -14   1  14      780.30      827.46     30.60 o 
 -13   1  14      474.05      478.36     21.44 o 
 -12   1  14       10.38        6.38      3.74 o 
 -11   1  14      305.24      313.08     16.11 o 
 -10   1  14     1103.85     1093.55     58.56 o 
  -9   1  14      431.12      412.88     17.52 o 
  -8   1  14        0.31        1.00      4.16 o 
  -7   1  14      583.96      567.72     21.94 o 
  -6   1  14      503.00      473.56     13.18 o 
  -5   1  14       17.06       14.46      2.43 o 
  -4   1  14        0.03        1.73      1.90 o 
  -3   1  14       70.44       63.02      6.37 o 
  -2   1  14      107.74      105.52     11.03 o 
  -1   1  14        1.02        2.35      2.23 o 
   0   1  14       38.45       44.50      6.02 o 
   1   1  14      139.27      124.76     12.90 o 
   2   1  14       79.49       91.95      9.17 o 
   3   1  14       15.79       13.05      6.63 o 
   4   1  14      111.24       97.86     17.55 o 
   5   1  14      408.17      411.55     18.79 o 
   6   1  14        0.05        1.37      3.44 o 
   7   1  14        4.29        3.27      3.47 o 
   8   1  14       19.52       10.26      4.67 o 
 -14   2  14     1036.76     1054.43     34.28 o 
 -13   2  14      566.40      567.33     23.47 o 
 -12   2  14       64.90       62.40     11.85 o 
 -11   2  14        1.61        2.59      3.39 o 
 -10   2  14       18.56       22.03      4.60 o 
  -9   2  14      314.10      301.54     14.83 o 
  -8   2  14     4214.92     4124.04     71.25 o 
  -7   2  14     5646.72     5538.27     88.03 o 
  -6   2  14     5649.67     5784.11     71.75 o 
  -5   2  14     1628.46     1671.37     34.99 o 
  -4   2  14      946.69      946.76     34.37 o 
  -3   2  14       12.24       14.28      6.70 o 
  -2   2  14      557.85      510.18     16.91 o 
  -1   2  14        1.79        3.51      2.22 o 
   0   2  14     2970.58     2920.54     53.21 o 
   1   2  14     6520.62     6267.25     96.09 o 
   2   2  14     4413.55     4355.59     73.90 o 
   3   2  14     2820.37     2694.56     53.50 o 
   4   2  14     1668.37     1591.24     39.19 o 
   5   2  14      181.58      149.50     12.85 o 
   6   2  14       30.91       37.28      7.14 o 
   7   2  14      384.69      360.07     21.63 o 
   8   2  14      863.04      770.88     40.16 o 
 -13   3  14      641.19      638.60     38.04 o 
 -12   3  14       52.47       52.73      7.69 o 
 -11   3  14      219.10      211.60     13.19 o 
 -10   3  14      275.18      286.66     15.27 o 
  -9   3  14       57.96       55.10      7.31 o 
  -8   3  14       36.28       29.93      7.08 o 
  -7   3  14      380.71      363.87     12.33 o 
  -6   3  14      309.60      321.91     11.31 o 
  -5   3  14      122.54      129.16     14.53 o 
  -4   3  14       50.90       46.86      8.46 o 
  -3   3  14      419.13      424.92     22.68 o 
  -2   3  14      604.12      610.80     28.15 o 
  -1   3  14      302.10      270.16     12.33 o 
   0   3  14       44.60       37.14      5.75 o 
   1   3  14       84.06      111.71      9.97 o 
   2   3  14      235.80      229.82     12.87 o 
   3   3  14      133.59      125.24     11.51 o 
   4   3  14       44.03       46.55      7.23 o 
   5   3  14       92.88       95.98     10.53 o 
   6   3  14       50.96       46.52      7.82 o 
   7   3  14      110.29       99.20     11.22 o 
 -13   4  14       38.47       58.79     19.82 o 
 -12   4  14      116.80      105.01     20.92 o 
 -11   4  14      753.24      784.61     57.39 o 
 -10   4  14      703.99      737.61     25.54 o 
  -9   4  14     1122.71     1091.57     24.20 o 
  -8   4  14     1757.43     1747.10     33.88 o 
  -7   4  14     1961.78     1931.72     33.73 o 
  -6   4  14      939.99      954.82     21.38 o 
  -5   4  14     1563.15     1574.97     35.83 o 
  -4   4  14     1918.86     1939.32     57.02 o 
  -3   4  14     1219.22     1164.96     41.87 o 
  -2   4  14      280.07      278.09     18.99 o 
  -1   4  14      678.21      651.19     30.81 o 
   0   4  14      281.58      275.69     15.01 o 
   1   4  14      600.07      565.68     20.10 o 
   2   4  14      753.04      772.33     24.76 o 
   3   4  14     2745.80     2622.14     53.65 o 
   4   4  14     3082.18     3094.76     84.13 o 
   5   4  14     2220.08     2143.32     49.29 o 
   6   4  14     1134.26     1158.12     34.86 o 
   7   4  14      413.81      428.56     28.09 o 
 -12   5  14        3.02        5.25      3.66 o 
 -11   5  14        3.39        2.75      5.77 o 
 -10   5  14       86.23       84.63      7.60 o 
  -9   5  14      128.77      131.98      9.41 o 
  -8   5  14       99.94       90.01      7.44 o 
  -7   5  14      102.22      108.19      8.04 o 
  -6   5  14      125.75      135.20      8.25 o 
  -5   5  14      267.53      262.60     21.92 o 
  -4   5  14      194.30      254.63     18.90 o 
  -3   5  14        1.40        3.03      4.10 o 
  -2   5  14      105.37       96.83     13.31 o 
  -1   5  14      267.11      250.51     18.88 o 
   0   5  14       28.77       16.50      5.78 o 
   1   5  14       33.18       32.60      9.69 o 
   2   5  14       55.24       58.92      7.84 o 
   3   5  14      201.76      217.82     13.36 o 
   4   5  14       77.64       67.56      8.88 o 
   5   5  14       17.22       14.79      9.61 o 
   6   5  14       33.75       31.70      6.28 o 
 -11   6  14      135.21      135.14     13.13 o 
 -10   6  14      864.23      903.45     23.23 o 
  -9   6  14     1910.22     1992.26     56.49 o 
  -8   6  14     1797.85     1812.57     34.40 o 
  -7   6  14     3143.49     3191.22     49.42 o 
  -6   6  14      953.65      945.08     22.44 o 
  -5   6  14      901.13      932.63     31.99 o 
  -4   6  14       86.55       77.61     12.20 o 
  -3   6  14       40.58       33.81      8.35 o 
  -1   6  14      960.79     1005.45     41.61 o 
   0   6  14     1308.33     1333.04     49.79 o 
   1   6  14      893.26      821.72     38.05 o 
   2   6  14     1579.00     1621.29     57.49 o 
   3   6  14     2707.29     2731.19     56.59 o 
   4   6  14     1908.22     1934.76     46.31 o 
   5   6  14      759.47      803.03     39.47 o 
 -11   7  14      202.03      198.99     16.44 o 
 -10   7  14      666.72      694.87     30.56 o 
  -9   7  14       17.73        7.60      2.67 o 
  -8   7  14       61.10       66.02      6.63 o 
  -7   7  14      229.22      228.55     10.64 o 
  -6   7  14       30.46       36.92      7.33 o 
  -5   7  14        6.85        5.91      2.72 o 
  -4   7  14        1.20        1.46      3.15 o 
  -3   7  14        6.45       15.68      5.25 o 
  -2   7  14       24.26       19.68      5.93 o 
  -1   7  14       57.93       60.17     10.95 o 
   0   7  14      110.54      102.29     15.30 o 
   1   7  14        5.80       -0.61      5.27 o 
   2   7  14       12.32        5.21      7.13 o 
   3   7  14       48.57       38.78     10.31 o 
  -8   8  14     1169.05     1100.95     49.07 o 
  -7   8  14     1266.74     1308.06     46.91 o 
  -6   8  14     2876.52     2944.81     60.82 o 
  -5   8  14     2162.24     2326.24     72.09 o 
  -4   8  14      937.15      971.66     42.29 o 
  -3   8  14        5.13       10.32      5.00 o 
  -2   8  14        3.37       -3.04      3.04 o 
  -1   8  14       11.72       10.88      4.59 o 
   0   8  14      701.99      624.68     33.91 o 
 -13   1  15        1.95        9.23      4.10 o 
 -12   1  15      159.43      182.56     31.17 o 
 -11   1  15     1815.75     1758.14     43.38 o 
 -10   1  15     4476.41     4298.01     76.86 o 
  -9   1  15     4546.48     4439.34     77.07 o 
  -8   1  15     1861.23     1808.80     40.53 o 
  -7   1  15     1918.64     1872.69     40.09 o 
  -5   1  15       70.64       76.55     10.27 o 
  -4   1  15        4.27        7.71      3.43 o 
  -3   1  15      542.66      507.71     16.96 o 
  -2   1  15     1530.80     1525.31     33.76 o 
  -1   1  15     1294.23     1340.43     31.84 o 
   0   1  15      940.66      963.89     62.47 o 
   1   1  15     1944.98     1865.76     55.87 o 
   2   1  15     1736.69     1697.57     39.64 o 
   3   1  15      736.72      728.44     24.82 o 
   4   1  15      424.08      405.59     18.65 o 
   5   1  15     1175.60     1084.50     32.79 o 
   6   1  15      896.56      900.88     30.29 o 
 -13   2  15      182.99      218.15     17.29 o 
 -12   2  15        6.25        5.74      3.40 o 
 -11   2  15       50.39       43.05      9.60 o 
 -10   2  15       96.60       94.35     13.78 o 
  -9   2  15       20.44       26.24      7.00 o 
  -8   2  15        7.22       10.77      3.58 o 
  -7   2  15      214.90      213.49     11.73 o 
  -6   2  15      256.46      279.87     18.19 o 
  -5   2  15        1.73       -1.83      2.86 o 
  -4   2  15      444.19      420.89     22.34 o 
  -3   2  15      431.77      419.29     22.64 o 
  -2   2  15      399.49      441.14     16.08 o 
  -1   2  15       47.96       55.15     12.21 o 
   0   2  15       79.73       83.48      8.72 o 
   1   2  15      206.12      201.92     16.32 o 
   2   2  15       96.63      110.14     10.81 o 
   3   2  15       37.92       19.61     12.72 o 
   4   2  15       70.62       69.90      9.04 o 
   5   2  15      178.16      176.10     14.42 o 
   6   2  15       80.75       84.11     11.22 o 
 -13   3  15     1162.09     1210.74     51.51 o 
 -12   3  15     1061.80     1054.51     33.26 o 
 -11   3  15      538.04      575.68     23.10 o 
 -10   3  15      847.31      879.28     28.38 o 
  -9   3  15      907.24      930.73     28.43 o 
  -8   3  15     1796.36     1828.09     41.60 o 
  -7   3  15     2464.86     2420.43     38.94 o 
  -6   3  15     3223.85     3276.60     58.70 o 
  -4   3  15       39.02       50.40      9.14 o 
  -3   3  15        1.38        7.54      4.17 o 
  -2   3  15      222.79      213.71     16.66 o 
  -1   3  15      190.85      166.86     14.91 o 
   0   3  15     1396.13     1418.36     34.12 o 
   1   3  15     4919.72     4890.87     81.39 o 
   2   3  15     6043.92     5921.36     95.61 o 
   3   3  15     1848.49     1880.49     44.03 o 
   4   3  15       95.07       77.87     13.93 o 
   5   3  15        2.18        2.38      3.42 o 
   6   3  15      126.93      130.96     13.16 o 
 -12   4  15       36.28       32.83      6.07 o 
 -11   4  15       13.07       15.23      4.58 o 
 -10   4  15      402.52      442.86     19.74 o 
  -9   4  15      301.59      302.68     15.56 o 
  -8   4  15        5.60        3.72      2.26 o 
  -7   4  15       98.21       91.83      7.24 o 
  -6   4  15      870.28      881.21     33.09 o 
  -5   4  15        7.98        5.00      4.57 o 
  -4   4  15      107.39      121.20     14.48 o 
  -3   4  15      112.84       91.29     12.88 o 
  -2   4  15       46.39       37.73      8.68 o 
  -1   4  15        3.91        0.26      4.09 o 
   0   4  15       45.90       40.33      9.67 o 
   1   4  15      209.00      224.37     17.90 o 
   2   4  15       77.99       77.42      9.22 o 
   3   4  15       37.30       37.76     13.61 o 
   4   4  15       11.33        7.51      8.75 o 
   5   4  15      159.84      137.86     14.36 o 
 -11   5  15     1533.88     1573.81     42.04 o 
 -10   5  15     3609.09     3717.54     71.72 o 
  -9   5  15     4411.69     4542.72     64.66 o 
  -8   5  15     1525.77     1577.95     31.21 o 
  -7   5  15      533.85      535.40     17.60 o 
  -6   5  15       63.01       81.91     11.97 o 
  -5   5  15       49.36       46.15      9.31 o 
  -4   5  15      332.85      345.09     22.58 o 
  -3   5  15      897.87      866.58     37.30 o 
  -2   5  15     1684.06     1725.60     57.28 o 
  -1   5  15     1744.01     1740.11     58.08 o 
   0   5  15     1225.11     1137.88     45.59 o 
   1   5  15      452.03      462.12     28.14 o 
   2   5  15      214.15      233.87     29.74 o 
   3   5  15      490.90      514.00     21.48 o 
   4   5  15     1687.92     1692.96     43.15 o 
   5   5  15     1471.09     1405.61     55.07 o 
 -10   6  15      538.75      571.56     18.04 o 
  -9   6  15      523.88      540.47     18.57 o 
  -8   6  15       16.59       24.61      8.35 o 
  -7   6  15      158.88      172.41     11.98 o 
  -6   6  15      762.93      781.75     35.56 o 
  -5   6  15      170.15      159.62     17.57 o 
  -4   6  15        4.13        3.82      3.99 o 
  -3   6  15      300.10      296.95     21.26 o 
  -1   6  15      422.18      407.75     26.13 o 
   0   6  15       13.42       13.09      6.26 o 
   1   6  15        2.76        1.39      4.32 o 
   2   6  15       56.47       59.29     12.77 o 
  -9   7  15     1240.63     1370.26     51.22 o 
  -8   7  15     2842.15     2848.59     47.80 o 
  -7   7  15     2092.21     2207.00     66.40 o 
  -6   7  15     1909.86     2091.80     66.51 o 
  -5   7  15     1315.85     1363.60     51.05 o 
  -4   7  15       16.38       17.49      5.88 o 
  -3   7  15      116.06      131.82     16.86 o 
  -2   7  15       53.10       44.16      9.64 o 
  -1   7  15      291.18      284.48     21.63 o 
   0   7  15     1425.99     1428.54     54.32 o 
 -12   0  16      230.09      218.38     19.92 o 
 -11   0  16     1043.35     1053.10     45.68 o 
 -10   0  16     2793.90     2646.99     78.37 o 
  -9   0  16     4339.26     4289.49    106.98 o 
  -8   0  16     1076.65     1137.34     43.08 o 
  -3   0  16     3837.90     4114.01     96.35 o 
  -2   0  16     5239.91     5164.11    116.18 o 
  -1   0  16     6600.58     6488.18    140.92 o 
   0   0  16     2796.26     2850.57     77.76 o 
   1   0  16      310.42      276.77     20.20 o 
   2   0  16        3.98        5.01      4.65 o 
   3   0  16       74.89       88.19     14.38 o 
   4   0  16      240.90      228.90     20.19 o 
   5   0  16      183.82      175.02     21.04 o 
 -12   1  16       69.01       74.62     16.13 o 
 -11   1  16      135.21      119.25     13.63 o 
 -10   1  16      420.83      400.64     27.17 o 
  -9   1  16      555.96      609.63     22.12 o 
  -8   1  16        0.57        3.42      2.48 o 
  -5   1  16      854.84      968.32     35.20 o 
  -4   1  16       93.87       83.22     11.54 o 
  -3   1  16      360.82      357.43     20.98 o 
  -2   1  16      659.43      678.45     21.52 o 
  -1   1  16      568.52      579.76     20.30 o 
   0   1  16       12.73       10.68      3.31 o 
   1   1  16       90.42       81.93     11.38 o 
   2   1  16      242.44      247.91     14.21 o 
   3   1  16        0.27        1.70      3.08 o 
   4   1  16       84.42       87.36      9.98 o 
   5   1  16        9.26        4.95      2.98 o 
 -12   2  16     1763.73     1730.63     44.79 o 
 -11   2  16     1100.40     1133.74     33.92 o 
 -10   2  16      677.57      650.54     23.97 o 
  -9   2  16      301.62      290.45     14.87 o 
  -8   2  16      507.75      531.82     28.61 o 
  -5   2  16     1693.07     1709.31     52.32 o 
  -4   2  16      831.05      903.83     35.74 o 
  -3   2  16      106.24       99.46     13.46 o 
  -2   2  16      390.05      407.85     23.62 o 
  -1   2  16     1851.33     1859.65    101.19 o 
   0   2  16     2783.77     2861.81     55.45 o 
   1   2  16     2741.65     2773.44     55.31 o 
   2   2  16     2770.75     2722.94     83.65 o 
   3   2  16     1833.57     1822.94     43.98 o 
   4   2  16       20.35       25.37     13.92 o 
   5   2  16      108.19       96.97     15.26 o 
 -12   3  16      147.77      202.78     22.21 o 
 -11   3  16        2.31       -2.21      3.37 o 
 -10   3  16      221.09      220.30     17.39 o 
  -9   3  16      217.35      234.23     31.27 o 
  -8   3  16      156.84      149.82     17.42 o 
  -6   3  16      101.22      113.66     13.66 o 
  -4   3  16        3.12       -0.95      3.95 o 
  -3   3  16       68.42       63.58     10.79 o 
  -2   3  16       10.27       11.19      5.78 o 
  -1   3  16        3.90        6.08      4.89 o 
   0   3  16        8.39        1.87      5.24 o 
   1   3  16        3.53        0.30      4.25 o 
   2   3  16      120.74      115.35     11.28 o 
   3   3  16      103.20      114.80     11.66 o 
   4   3  16       33.46       28.55      6.01 o 
 -11   4  16     2744.55     2774.15     59.95 o 
 -10   4  16     2767.61     2711.86     69.29 o 
  -9   4  16     1520.44     1528.90     39.08 o 
  -8   4  16      610.74      674.67     34.21 o 
  -7   4  16       18.18       19.54      5.99 o 
  -6   4  16        2.21        0.56      3.77 o 
  -5   4  16        1.85        7.99      4.13 o 
  -4   4  16      919.81      957.70     38.93 o 
  -3   4  16     1912.20     1978.08     61.99 o 
  -2   4  16     3846.57     3747.37     96.20 o 
  -1   4  16     2641.43     2574.43     75.05 o 
   0   4  16     2297.96     2365.49     71.96 o 
   1   4  16      725.25      711.25     35.55 o 
   2   4  16      100.94       81.45      8.92 o 
   3   4  16      192.29      204.72     14.28 o 
   4   4  16      223.40      233.52     19.42 o 
 -10   5  16        2.63       -0.47      3.42 o 
  -9   5  16       10.90       15.65      3.70 o 
  -8   5  16       19.73       24.65      6.95 o 
  -7   5  16        3.94       -0.01      3.49 o 
  -6   5  16        1.51       16.46      5.02 o 
  -5   5  16        8.67        7.74      4.70 o 
  -4   5  16       21.12       14.67      5.76 o 
  -3   5  16       82.94       50.61     10.30 o 
  -2   5  16        2.62       -0.03      5.41 o 
  -1   5  16       87.96       72.06     12.42 o 
   0   5  16       59.83       47.99     10.85 o 
   1   5  16       30.09       22.10      7.56 o 
   2   5  16        1.35       -0.83      3.53 o 
   4   5  16       12.55        9.87      3.62 o 
  -9   6  16      757.99      754.82     34.39 o 
  -8   6  16     1356.02     1438.19     51.39 o 
  -7   6  16      502.42      567.63     30.06 o 
  -6   6  16       70.65       50.03      9.12 o 
  -5   6  16       41.90       32.42      8.05 o 
  -4   6  16      686.60      671.64     33.81 o 
  -3   6  16     1595.37     1675.51     58.30 o 
  -1   6  16     1921.03     1995.09     66.24 o 
   0   6  16     2057.77     1902.13     65.07 o 
 -11   1  17      818.12      795.64     27.60 o 
 -10   1  17      578.40      579.44     44.07 o 
  -4   1  17     1302.83     1454.85     47.74 o 
  -3   1  17     2105.58     2121.50     62.36 o 
  -2   1  17     2691.55     2710.33     74.96 o 
  -1   1  17     2157.58     2219.11     46.89 o 
   0   1  17      948.23      913.00     36.19 o 
   1   1  17      184.42      173.52     13.79 o 
   2   1  17      207.58      232.32     13.88 o 
   3   1  17       20.99       12.79      9.34 o 
 -11   2  17       21.79       29.89      6.16 o 
 -10   2  17       83.76       70.79      8.61 o 
  -5   2  17       14.69       21.97      5.89 o 
  -4   2  17      169.47      164.46     17.63 o 
  -3   2  17        0.27       -3.97      3.97 o 
  -2   2  17       17.52       13.67      6.10 o 
  -1   2  17       49.66       44.86      9.73 o 
   0   2  17       11.59       13.20      5.69 o 
   1   2  17       68.73       66.79      8.14 o 
   2   2  17       30.11       22.73     11.07 o 
   3   2  17        0.03        5.30      4.11 o 
 -11   3  17      916.16      938.25     42.32 o 
 -10   3  17      379.20      376.74     24.07 o 
  -4   3  17     2281.25     2371.27     69.20 o 
  -3   3  17     1122.77     1167.21     44.87 o 
  -2   3  17      428.14      413.61     25.36 o 
  -1   3  17      364.89      358.42     23.73 o 
   0   3  17      282.59      256.76     20.28 o 
   1   3  17      890.27      920.12     41.79 o 
   2   3  17      550.13      535.34     21.43 o 
   3   3  17     1121.93     1181.63     47.79 o 
 -10   4  17      392.54      438.33     27.36 o 
  -6   4  17      208.97      212.54     16.89 o 
  -5   4  17      531.63      560.32     29.42 o 
  -3   4  17       81.15       89.27     13.47 o 
  -2   4  17      550.71      552.82     30.47 o 
  -1   4  17      367.33      363.76     24.65 o 
   0   4  17        1.45       10.85      6.13 o 
  -7   5  17       82.15       81.44     12.57 o 
  -6   5  17        6.18        2.14      3.73 o 
  -5   5  17       24.60       21.42      5.52 o 
  -4   5  17      108.68       77.94     12.21 o 
  -2   5  17     5201.21     5479.72    131.20 o 
  -1   0  18     1859.63     1821.35     59.61 o 
   0   0  18      898.13      990.14     42.32 o 
   1   0  18        1.66       11.96      4.50 o 
  -3   1  18        3.86       -3.69      3.69 o 
  -2   1  18       90.51      113.69     14.94 o 
  -1   1  18      103.86      145.71     17.33 o 
   0   1  18       94.54      103.10     11.09 o 
   1   1  18       36.95       39.18     11.23 o 
  -4   2  18     3775.75     4230.00    103.54 o 
  -3   2  18     1876.52     1988.79     62.74 o 
  -2   2  18       37.87       30.43      7.75 o 
  -1   2  18       45.07       34.28      8.72 o 
   0   2  18        3.12        1.55      3.79 o 
  -4   3  18      380.66      393.75     24.84 o 
  -3   3  18      153.89      132.45     15.73 o 
  -2   3  18       98.33      103.79     14.68 o 
  -1   3  18      348.16      300.11     21.81 o 
  -5   4  18     1419.72     1443.73     51.67 o 
  -3   4  18     1643.75     1641.21     56.81 o 
  -2   1  19      355.73      293.79     18.78 o 
  -3   2  19       11.42       -3.32      3.32 o 
                                                 
